# Supplementary material for: (E)-3-[4-(Dimethyl­amino)phen­yl]-1-(2-pyrid­yl)prop-2-en-1-one
Source: Acta Crystallogr Sect E Struct Rep Online. 2009 Apr 30;65(Pt 5):o1161. doi: 10.1107/S1600536809015244 (PMC2977827; doi:10.1107/S1600536809015244)
Supplement: Supplementary file 1 [file e-65-o1161-sup1.cif]

##############################################################################
###                                                                        ###
###        Electronic paper (Acta Crystallographica Section E)             ###
###                                                                        ###
##############################################################################
#                                                                            #
# This CIF contains the data in a paper accepted for publication in Acta     #
# Crystallographica Section E. It conforms to the requirements of Notes      #
# for Authors for Section E, and has been peer reviewed under the auspices   #
# of the IUCr Commission on Journals.                                        #
#                                                                            #
# Full details of the Crystallographic Information File format               #
# are given in the paper "The Crystallographic Information File (CIF):       #
# a New Standard Archive File for Crystallography" by S. R. Hall, F. H.      #
# Allen and I. D. Brown [Acta Cryst. (1991), A47, 655-685].                  #
#                                                                            #
# The current version of the core CIF dictionary is obtainable from          #
# ftp://ftp.iucr.org/pub/cif_core.dic. The current version number is 2.4.    #
#                                                                            #
# Software is freely available for graphical display of the structure(s) in  #
# this CIF.  For information consult the CIF home page http://www.iucr.org/  #
# cif/home.html                                                              #
#                                                                            #
# This file may be used for bona fide research purposes within the           #
# scientific community so long as proper attribution is given to the journal # 
# article from which it was obtained.                                        #
#                                                                            #
##############################################################################
                                             
data_I
_audit_creation_method     SHELXL-97
_chemical_name_systematic
;
(<i>E</i>)-3-[4-(Dimethylamino)phenyl]-1-(2-pyridyl)prop-2-en-1-one
;
_chemical_name_common     ?
_chemical_formula_moiety     'C16 H16 N2 O'
_chemical_formula_sum     'C16 H16 N2 O'
_chemical_formula_iupac     'C16 H16 N2 O'
_chemical_formula_weight     252.31
_chemical_melting_point     ?
_symmetry_cell_setting     Monoclinic
_symmetry_space_group_name_H-M     'P 21/c'
_symmetry_space_group_name_Hall     '-p 2y bc'
loop_
    _symmetry_equiv_pos_as_xyz
    'x, y, z'
    '-x, y+1/2, -z+1/2'
    '-x, -y, -z'
    'x, -y-1/2, z-1/2'
_cell_length_a     8.1553(4)
_cell_length_b     17.4543(12)
_cell_length_c     12.1087(5)
_cell_angle_alpha     90.00
_cell_angle_beta     125.032(5)
_cell_angle_gamma     90.00
_cell_volume     1411.35(16)
_cell_formula_units_Z     4
_cell_measurement_reflns_used     1586
_cell_measurement_theta_min     2.04
_cell_measurement_theta_max     25.40
_cell_measurement_temperature     295(2)
_exptl_crystal_description     block
_exptl_crystal_colour     red
_exptl_crystal_size_max     0.25
_exptl_crystal_size_mid     0.20
_exptl_crystal_size_min     0.18
_exptl_crystal_density_diffrn     1.187
_exptl_crystal_density_meas     ?
_exptl_crystal_density_method     'not measured'
_exptl_crystal_F_000     536
_exptl_absorpt_coefficient_mu     0.075
_exptl_absorpt_correction_type     none
_exptl_absorpt_process_details     ?
_exptl_absorpt_correction_T_min     ?
_exptl_absorpt_correction_T_max     ?
_exptl_special_details
;
;
_diffrn_ambient_temperature     295(2)
_diffrn_radiation_type     MoK\a
_diffrn_radiation_wavelength     0.71073
_diffrn_radiation_source     'fine-focus sealed tube'
_diffrn_radiation_monochromator     graphite
_diffrn_measurement_device_type     'Bruker SMART CCD area-detector'
_diffrn_measurement_method     '\f and \w'
_diffrn_detector_area_resol_mean     ?
_diffrn_reflns_number     7572
_diffrn_reflns_av_R_equivalents     0.0259
_diffrn_reflns_av_sigmaI/netI     0.0274
_diffrn_reflns_theta_min     2.33
_diffrn_reflns_theta_max     25.50
_diffrn_reflns_theta_full     25.50
_diffrn_measured_fraction_theta_max     0.996
_diffrn_measured_fraction_theta_full     0.996
_diffrn_reflns_limit_h_min     -6
_diffrn_reflns_limit_h_max     9
_diffrn_reflns_limit_k_min     -21
_diffrn_reflns_limit_k_max     20
_diffrn_reflns_limit_l_min     -14
_diffrn_reflns_limit_l_max     14
_diffrn_standards_number     3
_diffrn_standards_interval_count     100
_diffrn_standards_interval_time     ?
_diffrn_standards_decay_%     0
_refine_special_details
;
Refinement of <i>F</i>^2^ against ALL reflections. The weighted <i>R</i>-factor
<i>wR</i> and goodness of fit <i>S</i> are based on <i>F</i>^2^, conventional
<i>R</i>-factors <i>R</i> are based on <i>F</i>, with <i>F</i> set to zero for
negative <i>F</i>^2^. The threshold expression of <i>F</i>^2^ >
\s(<i>F</i>^2^) is used only for calculating <i>R</i>-factors(gt) <i>etc</i>.
and is not relevant to the choice of reflections for refinement.
<i>R</i>-factors based on <i>F</i>^2^ are statistically about twice as large
as those based on <i>F</i>, and <i>R</i>- factors based on ALL data will be
even larger.
;
_reflns_number_total     2619
_reflns_number_gt     1608
_reflns_threshold_expression     I>2\s(I)
_refine_ls_structure_factor_coef     Fsqd
_refine_ls_matrix_type     full
_refine_ls_R_factor_all     0.0767
_refine_ls_R_factor_gt     0.0440
_refine_ls_wR_factor_gt     0.1076
_refine_ls_wR_factor_ref     0.1295
_refine_ls_goodness_of_fit_ref     1.021
_refine_ls_restrained_S_all     1.021
_refine_ls_number_reflns     2619
_refine_ls_number_parameters     175
_refine_ls_number_restraints     0
_refine_ls_hydrogen_treatment     constr
_refine_ls_weighting_scheme     calc
_refine_ls_weighting_details
          'calc w=1/[\s^2^(Fo^2^)+(0.054P)^2^+0.1706P] where P=(Fo^2^+2Fc^2^)/3'
_atom_sites_solution_hydrogens     geom
_atom_sites_solution_primary     direct
_atom_sites_solution_secondary     difmap
_refine_ls_shift/su_max     0.000
_refine_ls_shift/su_mean     0.000
_refine_diff_density_max     0.134
_refine_diff_density_min     -0.099
_refine_ls_extinction_method     'SHELXL97 (Sheldrick, 2008)'
_refine_ls_extinction_coef     0.025(3)
_refine_ls_extinction_expression
                                  'Fc^*^=kFc[1+0.001xFc^2^\l^3^/sin(2\q)]^-1/4^'
loop_
    _atom_type_symbol
    _atom_type_description
    _atom_type_scat_dispersion_real
    _atom_type_scat_dispersion_imag
    _atom_type_scat_source
    'C' 'C' 0.0033 0.0016
                         'International Tables Vol C Tables 4.2.6.8 and 6.1.1.4'
    'H' 'H' 0.0000 0.0000
                         'International Tables Vol C Tables 4.2.6.8 and 6.1.1.4'
    'N' 'N' 0.0061 0.0033
                         'International Tables Vol C Tables 4.2.6.8 and 6.1.1.4'
    'O' 'O' 0.0106 0.0060
                         'International Tables Vol C Tables 4.2.6.8 and 6.1.1.4'
_computing_data_collection     'SMART (Siemens, 1996)'
_computing_cell_refinement     'SAINT (Siemens, 1996)'
_computing_data_reduction     'SAINT (Sheldrick, 2008)'
_computing_structure_solution     'SHELXS97 (Sheldrick, 2008)'
_computing_structure_refinement     'SHELXL97 (Sheldrick, 2008)'
_computing_molecular_graphics     'SHELXTL (Sheldrick, 2008)'
_computing_publication_material     'SHELXTL (Sheldrick, 2008)'
loop_
    _atom_site_type_symbol
    _atom_site_label
    _atom_site_fract_x
    _atom_site_fract_y
    _atom_site_fract_z
    _atom_site_U_iso_or_equiv
    _atom_site_adp_type
    _atom_site_calc_flag
    _atom_site_refinement_flags
    _atom_site_occupancy
    _atom_site_disorder_assembly
    _atom_site_disorder_group
    O O1 0.3917(2) 0.59831(8) -0.12014(13) 0.0974(5) Uani d . 1 . .
    N N1 0.1005(2) 0.75477(9) -0.13939(15) 0.0741(4) Uani d . 1 . .
    N N2 0.7635(3) 0.56873(11) 0.70210(17) 0.0942(6) Uani d . 1 . .
    C C1 -0.0344(3) 0.80574(12) -0.2313(2) 0.0888(6) Uani d . 1 . .
    H H1A -0.0832 0.8425 -0.2015 0.107 Uiso calc R 1 . .
    C C2 -0.1059(3) 0.80743(13) -0.3672(2) 0.0873(6) Uani d . 1 . .
    H H2A -0.1993 0.8438 -0.4256 0.105 Uiso calc R 1 . .
    C C3 -0.0344(3) 0.75393(13) -0.41174(19) 0.0831(6) Uani d . 1 . .
    H H3A -0.0778 0.7532 -0.5015 0.100 Uiso calc R 1 . .
    C C4 0.1047(3) 0.70057(11) -0.32047(18) 0.0717(5) Uani d . 1 . .
    H H4A 0.1552 0.6637 -0.3489 0.086 Uiso calc R 1 . .
    C C5 0.1685(2) 0.70242(9) -0.18518(17) 0.0606(4) Uani d . 1 . .
    C C6 0.3188(3) 0.64457(10) -0.08317(17) 0.0665(5) Uani d . 1 . .
    C C7 0.3733(3) 0.64595(10) 0.05562(17) 0.0662(5) Uani d . 1 . .
    H H7A 0.3199 0.6844 0.0793 0.079 Uiso calc R 1 . .
    C C8 0.4975(3) 0.59389(9) 0.15074(17) 0.0644(5) Uani d . 1 . .
    H H8A 0.5468 0.5563 0.1227 0.077 Uiso calc R 1 . .
    C C9 0.5646(2) 0.58887(9) 0.29150(16) 0.0598(4) Uani d . 1 . .
    C C10 0.4985(3) 0.63890(10) 0.34847(18) 0.0723(5) Uani d . 1 . .
    H H10A 0.4098 0.6779 0.2955 0.087 Uiso calc R 1 . .
    C C11 0.5612(3) 0.63226(11) 0.48151(19) 0.0784(6) Uani d . 1 . .
    H H11A 0.5121 0.6666 0.5146 0.094 Uiso calc R 1 . .
    C C12 0.6978(3) 0.57483(11) 0.56871(18) 0.0704(5) Uani d . 1 . .
    C C13 0.7654(3) 0.52452(11) 0.51256(18) 0.0728(5) Uani d . 1 . .
    H H13A 0.8554 0.4859 0.5656 0.087 Uiso calc R 1 . .
    C C14 0.6996(3) 0.53165(10) 0.37868(18) 0.0680(5) Uani d . 1 . .
    H H14A 0.7470 0.4970 0.3449 0.082 Uiso calc R 1 . .
    C C15 0.9044(4) 0.50919(15) 0.7917(2) 0.1197(9) Uani d . 1 . .
    H H15A 1.0236 0.5121 0.7937 0.180 Uiso calc R 1 . .
    H H15B 0.8437 0.4597 0.7591 0.180 Uiso calc R 1 . .
    H H15C 0.9381 0.5167 0.8811 0.180 Uiso calc R 1 . .
    C C16 0.6813(4) 0.61785(15) 0.7560(2) 0.1247(10) Uani d . 1 . .
    H H16A 0.5384 0.6120 0.7031 0.187 Uiso calc R 1 . .
    H H16B 0.7140 0.6703 0.7528 0.187 Uiso calc R 1 . .
    H H16C 0.7371 0.6037 0.8478 0.187 Uiso calc R 1 . .
loop_
    _atom_site_aniso_label
    _atom_site_aniso_U_11
    _atom_site_aniso_U_22
    _atom_site_aniso_U_33
    _atom_site_aniso_U_12
    _atom_site_aniso_U_13
    _atom_site_aniso_U_23
    O1 0.1348(12) 0.0967(10) 0.0907(10) 0.0326(9) 0.0822(10) 0.0081(8)
    N1 0.0852(11) 0.0825(10) 0.0739(10) 0.0124(9) 0.0569(9) 0.0096(8)
    N2 0.1095(14) 0.1125(14) 0.0666(11) -0.0230(11) 0.0540(10) -0.0111(10)
    C1 0.1010(15) 0.0973(15) 0.0916(14) 0.0264(13) 0.0690(13) 0.0204(12)
    C2 0.0818(14) 0.1094(16) 0.0779(13) 0.0158(12) 0.0500(12) 0.0254(12)
    C3 0.0809(13) 0.1099(16) 0.0624(11) -0.0060(12) 0.0433(11) 0.0071(11)
    C4 0.0804(13) 0.0803(12) 0.0680(12) -0.0099(10) 0.0506(10) -0.0070(10)
    C5 0.0655(10) 0.0652(10) 0.0655(10) -0.0091(9) 0.0459(9) -0.0026(8)
    C6 0.0782(12) 0.0663(10) 0.0724(11) -0.0016(9) 0.0534(10) -0.0032(9)
    C7 0.0756(11) 0.0681(11) 0.0684(11) 0.0040(9) 0.0491(10) -0.0014(9)
    C8 0.0711(11) 0.0635(10) 0.0718(11) -0.0008(9) 0.0488(10) -0.0052(9)
    C9 0.0618(10) 0.0621(10) 0.0624(10) -0.0032(8) 0.0398(9) -0.0043(8)
    C10 0.0753(12) 0.0755(12) 0.0694(12) 0.0078(9) 0.0434(10) -0.0048(9)
    C11 0.0841(13) 0.0875(13) 0.0743(13) -0.0014(11) 0.0517(11) -0.0168(11)
    C12 0.0712(12) 0.0834(13) 0.0610(11) -0.0225(10) 0.0404(10) -0.0124(9)
    C13 0.0752(12) 0.0774(12) 0.0690(12) 0.0005(10) 0.0431(10) 0.0051(9)
    C14 0.0734(12) 0.0678(11) 0.0743(12) 0.0026(9) 0.0492(10) -0.0012(9)
    C15 0.122(2) 0.150(2) 0.0671(14) -0.0307(18) 0.0424(14) 0.0099(15)
    C16 0.170(2) 0.141(2) 0.0992(17) -0.0506(19) 0.0988(18) -0.0452(16)
_geom_special_details
;
All e.s.d.'s (except the e.s.d. in the dihedral angle between two l.s. planes)
are estimated using the full covariance matrix. The cell e.s.d.'s are taken
into account individually in the estimation of e.s.d.'s in distances, angles
and torsion angles; correlations between e.s.d.'s in cell parameters are only
used when they are defined by crystal symmetry. An approximate (isotropic)
treatment of cell e.s.d.'s is used for estimating e.s.d.'s involving l.s.
planes.
;
loop_
    _geom_bond_atom_site_label_1
    _geom_bond_atom_site_label_2
    _geom_bond_site_symmetry_2
    _geom_bond_distance
    _geom_bond_publ_flag
    O1 C6 . 1.2293(19) ?
    N1 C5 . 1.343(2) ?
    N1 C1 . 1.355(2) ?
    N2 C12 . 1.383(2) ?
    N2 C16 . 1.454(3) ?
    N2 C15 . 1.465(3) ?
    C1 C2 . 1.396(3) ?
    C1 H1A . 0.9300 ?
    C2 C3 . 1.365(3) ?
    C2 H2A . 0.9300 ?
    C3 C4 . 1.391(3) ?
    C3 H3A . 0.9300 ?
    C4 C5 . 1.406(2) ?
    C4 H4A . 0.9300 ?
    C5 C6 . 1.520(2) ?
    C6 C7 . 1.472(2) ?
    C7 C8 . 1.356(2) ?
    C7 H7A . 0.9300 ?
    C8 C9 . 1.463(2) ?
    C8 H8A . 0.9300 ?
    C9 C10 . 1.398(2) ?
    C9 C14 . 1.411(2) ?
    C10 C11 . 1.387(2) ?
    C10 H10A . 0.9300 ?
    C11 C12 . 1.418(3) ?
    C11 H11A . 0.9300 ?
    C12 C13 . 1.403(2) ?
    C13 C14 . 1.390(2) ?
    C13 H13A . 0.9300 ?
    C14 H14A . 0.9300 ?
    C15 H15A . 0.9600 ?
    C15 H15B . 0.9600 ?
    C15 H15C . 0.9600 ?
    C16 H16A . 0.9600 ?
    C16 H16B . 0.9600 ?
    C16 H16C . 0.9600 ?
loop_
    _geom_angle_atom_site_label_1
    _geom_angle_atom_site_label_2
    _geom_angle_atom_site_label_3
    _geom_angle_site_symmetry_1
    _geom_angle_site_symmetry_3
    _geom_angle
    _geom_angle_publ_flag
    C5 N1 C1 . . 116.17(16) ?
    C12 N2 C16 . . 120.7(2) ?
    C12 N2 C15 . . 122.19(19) ?
    C16 N2 C15 . . 116.96(19) ?
    N1 C1 C2 . . 125.10(19) ?
    N1 C1 H1A . . 117.4 ?
    C2 C1 H1A . . 117.4 ?
    C3 C2 C1 . . 117.86(19) ?
    C3 C2 H2A . . 121.1 ?
    C1 C2 H2A . . 121.1 ?
    C2 C3 C4 . . 118.83(18) ?
    C2 C3 H3A . . 120.6 ?
    C4 C3 H3A . . 120.6 ?
    C3 C4 C5 . . 119.88(17) ?
    C3 C4 H4A . . 120.1 ?
    C5 C4 H4A . . 120.1 ?
    N1 C5 C4 . . 122.16(17) ?
    N1 C5 C6 . . 116.63(15) ?
    C4 C5 C6 . . 121.22(15) ?
    O1 C6 C7 . . 122.33(17) ?
    O1 C6 C5 . . 118.26(15) ?
    C7 C6 C5 . . 119.41(15) ?
    C8 C7 C6 . . 123.19(16) ?
    C8 C7 H7A . . 118.4 ?
    C6 C7 H7A . . 118.4 ?
    C7 C8 C9 . . 128.81(16) ?
    C7 C8 H8A . . 115.6 ?
    C9 C8 H8A . . 115.6 ?
    C10 C9 C14 . . 115.41(15) ?
    C10 C9 C8 . . 123.02(16) ?
    C14 C9 C8 . . 121.56(15) ?
    C11 C10 C9 . . 122.09(17) ?
    C11 C10 H10A . . 119.0 ?
    C9 C10 H10A . . 119.0 ?
    C10 C11 C12 . . 122.16(17) ?
    C10 C11 H11A . . 118.9 ?
    C12 C11 H11A . . 118.9 ?
    N2 C12 C13 . . 121.42(19) ?
    N2 C12 C11 . . 122.41(18) ?
    C13 C12 C11 . . 116.17(16) ?
    C14 C13 C12 . . 120.88(18) ?
    C14 C13 H13A . . 119.6 ?
    C12 C13 H13A . . 119.6 ?
    C13 C14 C9 . . 123.30(16) ?
    C13 C14 H14A . . 118.4 ?
    C9 C14 H14A . . 118.4 ?
    N2 C15 H15A . . 109.5 ?
    N2 C15 H15B . . 109.5 ?
    H15A C15 H15B . . 109.5 ?
    N2 C15 H15C . . 109.5 ?
    H15A C15 H15C . . 109.5 ?
    H15B C15 H15C . . 109.5 ?
    N2 C16 H16A . . 109.5 ?
    N2 C16 H16B . . 109.5 ?
    H16A C16 H16B . . 109.5 ?
    N2 C16 H16C . . 109.5 ?
    H16A C16 H16C . . 109.5 ?
    H16B C16 H16C . . 109.5 ?
loop_
    _geom_hbond_atom_site_label_D
    _geom_hbond_atom_site_label_H
    _geom_hbond_atom_site_label_A
    _geom_hbond_site_symmetry_D
    _geom_hbond_site_symmetry_H
    _geom_hbond_site_symmetry_A
    _geom_hbond_distance_DH
    _geom_hbond_distance_HA
    _geom_hbond_distance_DA
    _geom_hbond_angle_DHA
    _geom_hbond_publ_flag
    C7 H7A N1 . . ? 0.9300 2.5100 2.846(2) 101.95 yes
    C8 H8A O1 . . ? 0.9300 2.5500 2.873(2) 100.77 yes
    C10 H10A Cg1 . . 4_554 0.9300 2.904 3.662 139.48 yes
    C15 H15B Cg2 . . 3_655 0.9600 3.202 3.870 128.22 yes
    C16 H16B Cg1 . . 1_454 0.9600 3.173 3.908 134.62 yes
data_global
_journal_date_recd_electronic     2009-04-07
_journal_date_accepted     2009-04-23
_journal_name_full     'Acta Crystallographica, Section E'
_journal_year     2009
_journal_volume     65
_journal_issue      5
_journal_page_first     o1161
_journal_page_last     o1161
_journal_paper_category     QO
_journal_coeditor_code     HG2499
_publ_contact_author_name     'Professor Songzhu Lin'
_publ_contact_author_address
;
College of Chemical Engineering
Northest Dianli University
132012, Jilin
People's Republic of China
;
_publ_contact_author_email     Songzhulin@hotmail.com
_publ_contact_author_fax     '?'
_publ_contact_author_phone     '?'
_publ_section_title
;
(<i>E</i>)-3-[4-(Dimethylamino)phenyl]-1-(2-pyridyl)prop-2-en-1-one
;
loop_
    _publ_author_name
    _publ_author_address
    'Songzhu Lin'
;
College of Chemical Engineering
Northest Dianli University
132012 Jilin
People's Republic of China
;
    'Ruokun Jia'
;
College of Chemical Engineering
Northest Dianli University
132012 Jilin
People's Republic of China
;
    'Xiaojun Zhang'
;
College of Chemical Engineering
Northest Dianli University
132012 Jilin
People's Republic of China
;
    'Zhiwen Wang'
;
College of Chemical Engineering
Northest Dianli University
132012 Jilin
People's Republic of China
;
    'Yanlin Yuan'
;
College of Chemical Engineering
Northest Dianli University
132012 Jilin
People's Republic of China
;
