# Supplementary material for: (E)-3-[4-(Dimethyl­amino)phen­yl]-1-(2-pyrid­yl)prop-2-en-1-one
Source: Acta Crystallogr Sect E Struct Rep Online. 2009 Apr 30;65(Pt 5):o1161. doi: 10.1107/S1600536809015244 (PMC2977827; doi:10.1107/S1600536809015244)
Supplement: Supplementary file 2 [file e-65-o1161-Isup2.hkl]

# 
# h,k,l, Fc-squared, Fo-squared, sigma(Fo-squared) and status flag 
# 
data_I
_shelx_title ' B in   P21/c' 
_shelx_refln_list_code          4 
_shelx_F_calc_maximum      151.36 
_exptl_crystal_F_000       536.00 
_reflns_d_resolution_high  0.8255 
 
loop_ 
 _symmetry_equiv_pos_as_xyz 
 'x, y, z' 
 '-x, y+1/2, -z+1/2' 
 '-x, -y, -z' 
 'x, -y-1/2, z-1/2' 
 
_cell_length_a     8.1553 
_cell_length_b    17.4543 
_cell_length_c    12.1087 
_cell_angle_alpha  90.000 
_cell_angle_beta  125.032 
_cell_angle_gamma  90.000 
 
_shelx_F_squared_multiplier     1.000 
 
loop_ 
 _refln_index_h 
 _refln_index_k 
 _refln_index_l 
 _refln_F_squared_calc 
 _refln_F_squared_meas 
 _refln_F_squared_sigma 
 _refln_observed_status 
   1   0   0      357.86      364.37      6.25 o 
   2   0   0      351.33      322.09      4.57 o 
   3   0   0        0.41        0.10      0.38 o 
   4   0   0        1.86        1.21      0.65 o 
   5   0   0      249.68      263.72      5.29 o 
   6   0   0        0.47       -2.40      1.60 o 
   7   0   0        0.01       -1.99      1.96 o 
   8   0   0        0.12       -1.21      2.31 o 
   1   1   0       57.44       65.05      1.15 o 
   2   1   0       34.72       40.39      0.87 o 
   3   1   0       76.12       69.34      1.38 o 
   4   1   0       16.42       16.57      0.87 o 
   5   1   0      324.30      316.11      5.08 o 
   6   1   0        0.01       -1.66      1.11 o 
   7   1   0        5.64        8.42      4.40 o 
   8   1   0        1.10        4.10      2.02 o 
   0   2   0       43.65       47.07      1.34 o 
   1   2   0     6539.14     7244.16    237.15 o 
   2   2   0     3006.42     2958.12     25.75 o 
   3   2   0       25.17       28.58      0.88 o 
   4   2   0      395.56      386.26      4.43 o 
   5   2   0        0.64        0.87      0.75 o 
   6   2   0        5.19        5.02      2.23 o 
   7   2   0        0.65        1.55      1.90 o 
   8   2   0        0.36        1.36      1.92 o 
   1   3   0     5356.05     5333.41     39.70 o 
   2   3   0       85.26       92.71      2.58 o 
   3   3   0      247.99      235.37      3.12 o 
   4   3   0       34.10       32.02      1.07 o 
   5   3   0       24.18       22.72      1.45 o 
   6   3   0       95.25       98.18      4.96 o 
   7   3   0        0.36        0.29      1.47 o 
   8   3   0        0.21       -0.27      1.82 o 
   0   4   0     1148.16     1104.01     18.14 o 
   1   4   0    22754.50    24233.74    565.74 o 
   2   4   0      237.22      226.00      2.83 o 
   3   4   0        6.97        9.12      0.54 o 
   4   4   0        7.12        8.75      1.01 o 
   5   4   0        4.25        5.57      0.99 o 
   6   4   0       29.63       30.03      1.90 o 
   7   4   0        0.26        1.05      1.64 o 
   1   5   0     2358.28     2235.53     17.71 o 
   2   5   0      773.86      778.40      6.91 o 
   3   5   0      445.00      458.99      4.68 o 
   4   5   0       62.68       63.51      2.04 o 
   5   5   0        4.42        3.33      0.90 o 
   6   5   0        3.19        4.74      1.17 o 
   7   5   0        3.59        2.71      1.74 o 
   0   6   0      144.96      161.75      4.28 o 
   1   6   0      393.36      361.06      4.02 o 
   2   6   0      118.11      103.07      1.36 o 
   3   6   0        0.17       -0.20      0.74 o 
   4   6   0       27.99       28.79      1.51 o 
   5   6   0        0.28       -0.21      0.78 o 
   6   6   0        3.20        2.45      1.10 o 
   7   6   0        2.37        3.52      1.79 o 
   1   7   0      234.73      230.37      2.69 o 
   2   7   0       69.59       59.72      1.04 o 
   3   7   0        0.01       -0.08      0.45 o 
   4   7   0       33.92       31.07      1.59 o 
   5   7   0        1.68       -0.48      0.93 o 
   6   7   0        0.41        0.41      0.92 o 
   7   7   0        9.70       10.68      4.05 o 
   0   8   0      194.73      181.81      3.48 o 
   1   8   0      298.22      280.03      3.21 o 
   2   8   0      376.40      378.36      3.12 o 
   3   8   0       20.93       21.06      1.23 o 
   4   8   0        0.72        0.56      0.76 o 
   5   8   0        1.89        0.04      0.93 o 
   6   8   0        0.00       -1.37      0.91 o 
   7   8   0        4.19        3.28      1.85 o 
   1   9   0        0.85        0.26      0.34 o 
   2   9   0       22.22       20.99      0.73 o 
   3   9   0       21.48       24.59      1.34 o 
   4   9   0       48.58       46.21      2.85 o 
   5   9   0        0.00       -0.27      0.87 o 
   6   9   0        2.26        2.62      1.59 o 
   7   9   0        0.27        0.99      1.59 o 
   0  10   0       93.14       91.28      2.57 o 
   1  10   0       12.28       13.54      0.75 o 
   2  10   0       48.38       51.45      1.07 o 
   3  10   0      107.42       91.77      2.48 o 
   4  10   0       13.32       11.30      1.29 o 
   5  10   0        0.60       -0.52      0.85 o 
   6  10   0        0.37       -0.21      2.08 o 
   7  10   0        0.83        0.41      2.58 o 
   1  11   0       15.41       17.86      0.87 o 
   2  11   0       14.74       16.39      0.82 o 
   3  11   0        0.57       -0.88      0.65 o 
   4  11   0       43.57       41.72      2.04 o 
   5  11   0        0.40       -0.31      1.84 o 
   6  11   0        0.00       -0.35      1.38 o 
   0  12   0       20.38       19.49      1.40 o 
   1  12   0        2.16        1.53      0.50 o 
   2  12   0       35.62       34.79      2.10 o 
   3  12   0       17.08       17.44      1.82 o 
   4  12   0        2.63        1.35      1.89 o 
   5  12   0        0.04       -0.61      1.20 o 
   6  12   0        1.66        3.05      2.82 o 
   1  13   0       30.40       28.95      1.97 o 
   2  13   0        0.57        0.67      0.91 o 
   3  13   0        7.03        1.96      2.41 o 
   4  13   0        2.54        3.70      1.39 o 
   5  13   0        0.64        0.18      1.37 o 
   6  13   0        0.02        2.14      1.96 o 
   0  14   0       11.78       10.43      1.33 o 
   1  14   0       40.15       41.37      1.90 o 
   2  14   0       10.88        8.31      2.85 o 
   3  14   0        0.32       -1.39      0.96 o 
   4  14   0        2.40        0.73      1.24 o 
   5  14   0        0.61       -0.73      2.41 o 
   6  14   0        2.00        4.31      2.94 o 
   1  15   0        0.00        0.50      0.68 o 
   2  15   0        4.35        3.14      1.29 o 
   3  15   0        0.21       -0.20      1.15 o 
   4  15   0        6.88        6.98      1.78 o 
   5  15   0        6.43        6.64      1.94 o 
   0  16   0        6.15        4.94      1.90 o 
   1  16   0      110.64      135.42      2.93 o 
   2  16   0        3.16        1.37      1.01 o 
   3  16   0        0.06       -0.13      1.16 o 
   4  16   0        0.17       -0.02      1.39 o 
   5  16   0        0.03        0.18      1.47 o 
   1  17   0        3.38        6.06      2.11 o 
   2  17   0        5.73        5.21      1.63 o 
   3  17   0        0.29        0.62      1.36 o 
   4  17   0        0.00        1.23      1.56 o 
   0  18   0      208.01      223.48      8.61 o 
   1  18   0        3.14        7.81      3.25 o 
   2  18   0        0.67        4.20      1.66 o 
   3  18   0        0.21        0.01      1.47 o 
   4  18   0        0.01        0.89      1.63 o 
   1  19   0       17.33       17.62      2.28 o 
   2  19   0        0.04        2.45      1.63 o 
   3  19   0        0.30        1.32      1.67 o 
   1  20   0        0.47        0.54      2.64 o 
   2  20   0        8.25       14.71      2.40 o 
  -8   1   1        0.22        1.10      1.88 o 
  -7   1   1       27.04       28.36      2.61 o 
  -6   1   1       40.37       33.79      3.70 o 
  -5   1   1       12.59        8.62      0.76 o 
  -4   1   1      203.64      199.65      2.82 o 
  -3   1   1      235.80      245.97      2.88 o 
  -2   1   1     2595.99     2633.31     20.60 o 
  -1   1   1      250.52      205.02      2.78 o 
   0   1   1      693.36      648.36      8.19 o 
   1   1   1       56.30       57.89      0.98 o 
   2   1   1       55.98       52.85      1.04 o 
   3   1   1      389.39      369.69      4.08 o 
   4   1   1      308.84      312.08      3.91 o 
   5   1   1        6.37        9.14      1.63 o 
   6   1   1        0.20       -0.41      1.26 o 
   7   1   1        0.41       -1.23      1.66 o 
  -8   2   1        0.15       -1.76      1.64 o 
  -7   2   1       15.36       15.73      2.18 o 
  -6   2   1        1.66        1.23      0.77 o 
  -5   2   1       16.71       18.71      0.99 o 
  -4   2   1      184.28      189.40      2.71 o 
  -3   2   1      789.15      790.46      7.12 o 
  -2   2   1    22908.73    25237.32    559.09 o 
  -1   2   1     8504.28     8813.36     94.90 o 
   0   2   1       72.49       88.36      1.46 o 
   1   2   1     1712.44     1725.90     19.60 o 
   2   2   1       11.00       10.95      0.46 o 
   3   2   1      103.74      109.23      1.81 o 
   4   2   1       58.10       60.79      2.01 o 
   5   2   1        3.61        3.70      1.32 o 
   6   2   1        0.02        0.97      1.49 o 
   7   2   1        0.98        0.70      1.71 o 
  -8   3   1        0.24       -1.03      3.70 o 
  -7   3   1        0.73        0.22      1.43 o 
  -6   3   1        1.96        2.76      0.94 o 
  -5   3   1        0.34        0.06      0.65 o 
  -4   3   1       15.70       11.49      0.71 o 
  -3   3   1       17.56       14.60      1.13 o 
  -2   3   1    14458.53    14698.02    122.21 o 
  -1   3   1     1166.26     1066.94      9.52 o 
   0   3   1     2603.79     2445.85     21.71 o 
   1   3   1      832.31      839.17      8.40 o 
   2   3   1       12.35       11.05      0.74 o 
   3   3   1     1097.37     1118.99      9.87 o 
   4   3   1        5.34        8.18      0.97 o 
   5   3   1        1.17        1.64      0.83 o 
   6   3   1        0.00       -1.16      1.27 o 
   7   3   1        0.25        1.16      1.77 o 
  -8   4   1        2.16       -0.06      1.93 o 
  -7   4   1       17.83       15.84      2.25 o 
  -6   4   1       54.28       57.99      2.40 o 
  -5   4   1       54.40       57.07      2.09 o 
  -4   4   1      149.29      159.72      2.44 o 
  -3   4   1      311.42      312.68      3.47 o 
  -2   4   1        1.11        0.20      0.47 o 
  -1   4   1     3355.59     3246.62     23.96 o 
   0   4   1      376.57      374.02      4.10 o 
   1   4   1      168.30      174.57      1.99 o 
   2   4   1       69.13       81.35      2.10 o 
   3   4   1      314.58      352.96      5.04 o 
   4   4   1        1.46        1.99      0.72 o 
   5   4   1        3.44        2.63      0.90 o 
   6   4   1        0.54       -0.44      1.38 o 
   7   4   1        0.05       -2.18      1.45 o 
  -8   5   1        6.08        5.61      3.34 o 
  -7   5   1        1.09        0.20      2.09 o 
  -6   5   1        1.47        1.34      1.01 o 
  -5   5   1        1.85        1.76      1.13 o 
  -4   5   1      243.08      245.69      3.21 o 
  -3   5   1      143.66      137.17      2.04 o 
  -2   5   1      818.85      846.96      6.51 o 
  -1   5   1      413.50      379.06      5.24 o 
   0   5   1      126.26      122.87      1.96 o 
   1   5   1     1739.24     1762.85     15.54 o 
   2   5   1      820.62      797.73      8.69 o 
   3   5   1      147.21      145.84      2.97 o 
   4   5   1       41.50       51.29      1.95 o 
   5   5   1        9.53        9.33      1.32 o 
   6   5   1        0.04       -0.24      1.38 o 
   7   5   1        5.93        6.46      2.16 o 
  -8   6   1        5.50        5.40      2.06 o 
  -7   6   1        0.42        0.24      1.12 o 
  -6   6   1        6.79        7.43      1.29 o 
  -5   6   1       11.19       10.96      1.20 o 
  -4   6   1       19.75       19.13      1.23 o 
  -3   6   1     4333.08     4243.61     33.37 o 
  -2   6   1      257.98      273.79      2.67 o 
  -1   6   1       10.35        8.98      0.56 o 
   0   6   1        1.54        1.00      0.40 o 
   1   6   1        4.33        2.65      0.42 o 
   2   6   1       35.78       36.00      1.77 o 
   3   6   1        2.16        4.31      0.78 o 
   4   6   1        0.49        1.18      0.70 o 
   5   6   1        1.40       -0.06      1.45 o 
   6   6   1        0.14        1.86      1.45 o 
   7   6   1        2.70        5.34      1.90 o 
  -8   7   1        0.24        1.27      2.48 o 
  -7   7   1        0.23        0.65      1.19 o 
  -6   7   1        1.03       -0.68      0.90 o 
  -5   7   1       18.49       16.70      1.41 o 
  -4   7   1      103.03      103.44      2.58 o 
  -3   7   1     2809.48     2641.65     21.43 o 
  -2   7   1       49.85       45.37      0.81 o 
  -1   7   1      209.69      208.94      2.99 o 
   0   7   1        0.35       -0.07      0.23 o 
   1   7   1        0.08        0.09      0.26 o 
   2   7   1      621.21      691.58      6.50 o 
   3   7   1       25.30       22.85      1.42 o 
   4   7   1       11.97       12.98      1.25 o 
   5   7   1        0.26       -1.16      0.86 o 
   6   7   1        0.36       -1.11      0.99 o 
   7   7   1        0.46       -1.23      1.51 o 
  -7   8   1        1.63        2.08      1.58 o 
  -6   8   1        2.19       -0.24      0.99 o 
  -5   8   1        0.83       -2.50      1.80 o 
  -4   8   1       93.39       96.37      2.54 o 
  -3   8   1      158.86      144.41      1.96 o 
  -2   8   1      240.67      255.34      2.39 o 
  -1   8   1      263.04      241.41      3.45 o 
   0   8   1      159.40      166.69      2.31 o 
   1   8   1      157.50      177.60      2.30 o 
   2   8   1      213.26      216.89      2.25 o 
   3   8   1        4.26        9.72      2.59 o 
   4   8   1        3.48        3.58      1.37 o 
   5   8   1        0.55       -0.97      0.84 o 
   6   8   1        1.61        3.26      1.29 o 
   7   8   1        0.84       -1.32      1.62 o 
  -7   9   1        0.70       -0.10      1.53 o 
  -6   9   1        0.36        0.47      2.43 o 
  -5   9   1        5.16        0.24      1.50 o 
  -4   9   1       96.63       99.40      3.92 o 
  -3   9   1        2.40        2.46      0.43 o 
  -2   9   1       17.07       13.24      0.60 o 
  -1   9   1       54.72       55.27      1.56 o 
   0   9   1       31.34       29.07      0.98 o 
   1   9   1       11.90       15.86      0.73 o 
   2   9   1        1.67        1.96      0.37 o 
   3   9   1        0.04       -0.19      0.62 o 
   4   9   1        4.44        7.16      1.13 o 
   5   9   1        0.06        0.28      1.01 o 
   6   9   1        2.49        1.57      1.19 o 
  -7  10   1        0.00       -2.71      1.81 o 
  -6  10   1        0.13       -0.88      1.17 o 
  -5  10   1       20.87       18.45      2.15 o 
  -4  10   1       52.42       43.30      2.40 o 
  -3  10   1        3.29        2.40      0.50 o 
  -2  10   1       65.36       55.17      1.18 o 
  -1  10   1       36.97       38.42      1.37 o 
   0  10   1        0.00        0.11      0.32 o 
   1  10   1       13.83       10.86      0.67 o 
   2  10   1      166.24      178.72      5.13 o 
   3  10   1        0.11       -0.52      0.63 o 
   4  10   1        0.01       -0.49      0.82 o 
   5  10   1        0.13        1.22      1.14 o 
   6  10   1        1.17        0.67      1.18 o 
  -7  11   1        0.23       -0.55      1.57 o 
  -6  11   1        3.50        2.95      2.23 o 
  -5  11   1        5.26        4.05      1.48 o 
  -4  11   1       95.52       93.70      3.71 o 
  -3  11   1      366.40      344.16      6.83 o 
  -2  11   1       82.90       73.10      1.42 o 
  -1  11   1       95.72       97.61      2.30 o 
   0  11   1       61.94       69.07      1.43 o 
   1  11   1        1.56        1.28      0.43 o 
   2  11   1       37.16       40.73      2.14 o 
   3  11   1        0.54        0.34      0.82 o 
   4  11   1        3.92        2.97      1.43 o 
   5  11   1        1.06        0.21      1.04 o 
   6  11   1        0.02        0.18      1.47 o 
  -7  12   1        0.51        1.17      1.85 o 
  -6  12   1        1.15       -0.80      1.42 o 
  -5  12   1       15.18       15.71      2.27 o 
  -4  12   1       86.90       84.18      3.60 o 
  -3  12   1       58.78       49.15      2.54 o 
  -2  12   1       31.92       33.17      1.47 o 
  -1  12   1       10.13       10.62      1.74 o 
   0  12   1        1.55        2.37      0.46 o 
   1  12   1        1.07        0.49      0.41 o 
   2  12   1        1.93        2.42      1.04 o 
   3  12   1        2.77        1.01      0.88 o 
   4  12   1        2.14        3.46      1.73 o 
   5  12   1        0.73        1.87      1.42 o 
   6  12   1        0.75        2.39      1.66 o 
  -6  13   1        0.05       -1.20      1.67 o 
  -5  13   1        0.06       -0.72      1.28 o 
  -4  13   1        4.19        2.81      1.35 o 
  -3  13   1       47.54       54.36      7.96 o 
  -2  13   1       47.98       51.77      1.52 o 
  -1  13   1       34.67       31.53      1.50 o 
   0  13   1        5.59        6.64      0.64 o 
   1  13   1       80.49       79.23      1.97 o 
   2  13   1       68.97       72.12      2.99 o 
   3  13   1        6.71        3.15      1.82 o 
   4  13   1        4.44        0.90      1.60 o 
   5  13   1        1.63       -0.94      1.31 o 
  -6  14   1        0.15        0.38      1.56 o 
  -5  14   1        0.00        0.40      1.35 o 
  -4  14   1        5.16        3.41      1.40 o 
  -3  14   1       33.20       36.02      2.50 o 
  -2  14   1       15.18       13.15      1.10 o 
  -1  14   1       61.47       64.33      1.82 o 
   0  14   1       48.48       47.56      1.62 o 
   1  14   1        0.75        1.17      1.01 o 
   2  14   1        7.36        6.58      1.38 o 
   3  14   1       29.95       31.38      3.91 o 
   4  14   1        1.43        3.31      1.50 o 
   5  14   1        0.07        0.01      2.21 o 
  -6  15   1        0.19       -1.82      1.57 o 
  -5  15   1        5.39        3.70      1.58 o 
  -4  15   1        4.24        3.97      1.57 o 
  -3  15   1        0.00        0.22      1.22 o 
  -2  15   1      229.82      226.29      5.58 o 
  -1  15   1       24.79       25.93      1.50 o 
   0  15   1        1.36        0.69      0.86 o 
   1  15   1       16.82       20.15      1.96 o 
   2  15   1        3.42        0.57      1.51 o 
   3  15   1       11.54        8.54      1.68 o 
   4  15   1        3.20        1.08      1.43 o 
   5  15   1        1.28        4.46      2.60 o 
  -5  16   1        2.75        2.77      1.59 o 
  -4  16   1        0.64        1.36      1.49 o 
  -3  16   1        1.05        1.53      1.30 o 
  -2  16   1       77.51       72.37      3.29 o 
  -1  16   1      144.68      170.56      3.26 o 
   0  16   1        3.98        3.06      1.03 o 
   1  16   1        1.37        1.22      1.23 o 
   2  16   1        0.88        1.34      1.51 o 
   3  16   1        0.40        0.36      1.15 o 
   4  16   1        5.78       11.75      2.06 o 
  -5  17   1        0.17        1.02      1.66 o 
  -4  17   1        5.21        7.43      1.93 o 
  -3  17   1        2.58        0.67      1.32 o 
  -2  17   1        0.31       -1.42      1.13 o 
  -1  17   1       62.04       76.32      2.43 o 
   0  17   1        2.27        4.11      1.19 o 
   1  17   1       23.42       26.00      2.39 o 
   2  17   1        0.46        0.10      1.33 o 
   3  17   1        4.22        3.88      1.60 o 
   4  17   1        4.29        1.13      2.03 o 
  -4  18   1        4.79        3.65      1.79 o 
  -3  18   1        4.94        7.13      2.13 o 
  -2  18   1        3.48        3.51      1.64 o 
  -1  18   1       26.50       28.62      2.22 o 
   0  18   1        0.44       -1.37      1.21 o 
   1  18   1        4.38        2.86      1.47 o 
   2  18   1        0.23        1.19      2.09 o 
   3  18   1        1.92        2.91      1.69 o 
  -3  19   1        0.59        1.44      1.69 o 
  -2  19   1        4.04        2.00      1.63 o 
  -1  19   1       10.24        6.54      2.66 o 
   0  19   1       25.52       26.96      2.53 o 
   1  19   1        2.52        1.31      2.91 o 
   2  19   1        0.12       -0.35      1.47 o 
   3  19   1        0.00        1.65      1.74 o 
  -2  20   1       21.91       28.27      2.82 o 
  -1  20   1        7.92        4.41      2.48 o 
   0  20   1       23.36       22.22      3.54 o 
   1  20   1        0.00       -2.03      1.36 o 
   2  20   1        0.17        0.51      2.04 o 
   0  21   1       10.96       20.86      3.76 o 
  -8   0   2        0.01        0.00      2.31 o 
  -7   0   2        1.30        2.96      2.14 o 
  -6   0   2        3.21        3.31      0.99 o 
  -5   0   2       76.71       75.65      2.54 o 
  -4   0   2        2.49        3.94      0.70 o 
  -3   0   2      227.04      234.75      3.87 o 
  -2   0   2     1975.84     1885.83     21.12 o 
  -1   0   2    10063.30     8851.64    135.23 o 
   0   0   2     3023.43     2866.69     31.42 o 
   1   0   2        5.30        5.24      1.09 o 
   2   0   2        6.51        6.42      0.68 o 
   3   0   2      331.17      313.33      5.28 o 
   4   0   2       17.99       21.12      2.63 o 
   5   0   2        1.39        1.23      1.90 o 
   6   0   2        0.59       -0.43      1.92 o 
   7   0   2        0.28        0.35      2.38 o 
  -8   1   2        7.51        9.12      2.16 o 
  -7   1   2        2.26        1.48      1.32 o 
  -6   1   2       42.72       43.14      1.89 o 
  -5   1   2        2.36        3.66      0.57 o 
  -4   1   2       35.25       30.97      1.44 o 
  -3   1   2      221.52      210.67      2.54 o 
  -2   1   2     1944.64     1859.83     17.06 o 
  -1   1   2      642.93      561.57      6.82 o 
   0   1   2       99.27      120.55      1.39 o 
   1   1   2      860.10      781.17      5.77 o 
   2   1   2      335.69      353.79      3.75 o 
   3   1   2        2.20        2.92      0.48 o 
   4   1   2       32.05       31.55      1.51 o 
   5   1   2        0.06       -0.63      1.18 o 
   6   1   2        0.05       -0.12      1.67 o 
   7   1   2        1.24        1.32      1.81 o 
  -8   2   2        1.52        0.53      3.04 o 
  -7   2   2        4.97        2.88      1.49 o 
  -6   2   2       10.63       11.49      1.22 o 
  -5   2   2        0.00        0.45      0.46 o 
  -4   2   2      174.28      165.77      2.47 o 
  -3   2   2      260.46      253.78      2.92 o 
  -2   2   2      455.90      451.48      4.89 o 
  -1   2   2     2162.39     2069.03     18.45 o 
   0   2   2       23.39       19.23      1.12 o 
   1   2   2       65.81       61.30      1.31 o 
   2   2   2     1067.06     1061.69      7.84 o 
   3   2   2      167.23      169.69      2.43 o 
   4   2   2       27.01       25.35      1.43 o 
   5   2   2        0.27       -0.89      1.19 o 
   6   2   2        3.90        4.24      2.62 o 
   7   2   2        1.04        0.07      2.89 o 
  -8   3   2        2.08       -0.10      1.58 o 
  -7   3   2        4.58        6.68      2.25 o 
  -6   3   2        5.94        6.86      1.15 o 
  -5   3   2       33.08       38.91      1.32 o 
  -4   3   2      146.12      146.31      2.30 o 
  -3   3   2     1370.16     1377.78     11.56 o 
  -2   3   2      571.40      551.18      5.01 o 
  -1   3   2      639.03      581.88      4.91 o 
   0   3   2      242.85      234.97      3.46 o 
   1   3   2     1002.30     1000.20      8.53 o 
   2   3   2       82.67      102.86      2.21 o 
   3   3   2       29.06       28.86      1.38 o 
   4   3   2        0.53        0.94      0.74 o 
   5   3   2        7.92        9.38      1.74 o 
   6   3   2        2.12        1.06      2.05 o 
   7   3   2        1.66       -0.35      1.83 o 
  -8   4   2        1.56        0.54      1.66 o 
  -7   4   2        0.69        1.02      1.05 o 
  -6   4   2        9.96       13.04      1.33 o 
  -5   4   2        4.54        3.24      0.59 o 
  -4   4   2      738.19      720.20      6.96 o 
  -3   4   2      414.25      412.30      4.79 o 
  -2   4   2     2290.04     2241.06     20.16 o 
  -1   4   2       27.12       26.25      0.82 o 
   0   4   2       25.56       22.21      0.65 o 
   1   4   2      182.16      188.01      2.19 o 
   2   4   2      250.50      247.91      5.58 o 
   3   4   2       64.85       73.68      2.13 o 
   4   4   2       35.25       41.90      1.88 o 
   5   4   2        7.75        7.75      1.71 o 
   6   4   2        2.20        1.84      1.63 o 
   7   4   2        0.67       -1.22      1.75 o 
  -8   5   2        0.05       -1.02      1.53 o 
  -7   5   2        0.41       -0.83      1.01 o 
  -6   5   2       80.49       84.06      2.75 o 
  -5   5   2       25.59       22.55      1.41 o 
  -4   5   2     2185.00     2078.85     22.77 o 
  -3   5   2        7.05        5.94      0.50 o 
  -2   5   2       15.79       11.07      0.61 o 
  -1   5   2        8.29        7.50      0.43 o 
   0   5   2       90.62       78.27      1.28 o 
   1   5   2      988.38      991.77      8.59 o 
   2   5   2      120.08      109.11      2.43 o 
   3   5   2        2.46        2.10      0.70 o 
   4   5   2       11.58       10.99      1.40 o 
   5   5   2        5.08        5.22      1.55 o 
   6   5   2        1.36        1.23      1.52 o 
   7   5   2        0.17        1.10      2.13 o 
  -8   6   2        0.96        0.47      2.35 o 
  -7   6   2        4.56        1.99      1.21 o 
  -6   6   2        5.01        3.56      1.16 o 
  -5   6   2       24.33       23.02      1.53 o 
  -4   6   2      283.20      254.47      3.34 o 
  -3   6   2       27.04       23.71      0.78 o 
  -2   6   2      238.65      211.59      2.98 o 
  -1   6   2       26.40       24.64      1.20 o 
   0   6   2      161.84      163.80      2.43 o 
   1   6   2     3007.33     3205.02     25.38 o 
   2   6   2       90.30       88.86      2.23 o 
   3   6   2      142.51      136.74      3.08 o 
   4   6   2       22.25       20.37      1.94 o 
   5   6   2        3.70        2.30      1.04 o 
   6   6   2        7.25        7.62      1.97 o 
  -8   7   2        0.56        1.68      2.64 o 
  -7   7   2        3.59        2.73      1.50 o 
  -6   7   2      140.84      151.39      3.75 o 
  -5   7   2        1.42        1.60      0.82 o 
  -4   7   2      789.80      758.45      8.37 o 
  -3   7   2      401.10      380.62      3.67 o 
  -2   7   2       24.74       20.95      0.85 o 
  -1   7   2      183.86      186.03      2.90 o 
   0   7   2      166.35      168.41      2.57 o 
   1   7   2       91.75      106.74      1.93 o 
   2   7   2       41.17       46.30      1.66 o 
   3   7   2        0.81        0.01      0.63 o 
   4   7   2       26.57       28.49      1.75 o 
   5   7   2        0.08        2.54      1.56 o 
   6   7   2       13.05       10.36      2.86 o 
  -8   8   2        0.02        2.81      2.63 o 
  -7   8   2        0.36       -0.48      1.29 o 
  -6   8   2        2.19       -0.22      1.28 o 
  -5   8   2       41.56       38.06      1.88 o 
  -4   8   2       13.89       19.63      0.96 o 
  -3   8   2      309.38      299.26      3.15 o 
  -2   8   2        0.01       -0.37      0.30 o 
  -1   8   2      170.78      172.43      2.29 o 
   0   8   2      698.03      699.48      6.61 o 
   1   8   2        0.01       -0.01      0.37 o 
   2   8   2       34.05       35.22      1.53 o 
   3   8   2       24.80       25.19      1.49 o 
   4   8   2       13.04       10.04      1.29 o 
   5   8   2       32.64       32.74      2.09 o 
   6   8   2        0.11       -2.23      1.48 o 
  -8   9   2        0.32        0.02      1.70 o 
  -7   9   2        0.37       -1.91      1.30 o 
  -6   9   2        0.01        0.77      1.38 o 
  -5   9   2     1713.21     1623.73     21.93 o 
  -4   9   2      127.30      126.58      2.83 o 
  -3   9   2       86.05       77.85      1.45 o 
  -2   9   2        3.33        2.85      0.45 o 
  -1   9   2        0.30        0.48      0.35 o 
   0   9   2      743.80      756.85      7.20 o 
   1   9   2        1.65        0.61      0.43 o 
   2   9   2        0.01        0.71      0.60 o 
   3   9   2       14.55       14.50      1.28 o 
   4   9   2        5.89        4.97      1.10 o 
   5   9   2       16.33       12.76      1.59 o 
   6   9   2        1.56        0.40      1.58 o 
  -7  10   2        0.87        1.64      1.66 o 
  -6  10   2        5.04        0.13      1.29 o 
  -5  10   2       39.99       35.47      2.58 o 
  -4  10   2      144.60      138.51      4.14 o 
  -3  10   2        8.21        8.93      0.90 o 
  -2  10   2       17.45       14.91      0.78 o 
  -1  10   2        2.07        2.25      0.45 o 
   0  10   2      844.72      919.15      8.59 o 
   1  10   2        1.97        0.91      0.46 o 
   2  10   2      177.91      181.11      3.55 o 
   3  10   2        6.15        6.22      1.36 o 
   4  10   2        9.46        8.66      1.33 o 
   5  10   2       12.37        9.53      2.09 o 
   6  10   2        0.92        1.26      1.23 o 
  -7  11   2       15.23       10.70      2.29 o 
  -6  11   2        2.18        0.49      1.43 o 
  -5  11   2       45.89       48.34      2.96 o 
  -4  11   2      172.56      172.59      4.86 o 
  -3  11   2      112.17      102.82      2.09 o 
  -2  11   2       77.79       77.29      1.52 o 
  -1  11   2      223.50      227.95      3.10 o 
   0  11   2       67.73       62.53      1.78 o 
   1  11   2        6.81        8.52      0.75 o 
   2  11   2       26.85       24.31      1.43 o 
   3  11   2        3.31        2.79      0.92 o 
   4  11   2        4.52        6.46      1.28 o 
   5  11   2        6.23        4.08      1.32 o 
   6  11   2        3.52        1.12      2.84 o 
  -7  12   2        0.00        1.17      1.65 o 
  -6  12   2       16.06       14.65      2.44 o 
  -5  12   2        4.53        3.05      2.03 o 
  -4  12   2      176.40      171.08      6.39 o 
  -3  12   2        2.42        1.44      0.63 o 
  -2  12   2        8.60        9.62      0.69 o 
  -1  12   2        2.82        2.78      0.73 o 
   0  12   2        0.22        0.93      0.42 o 
   1  12   2      179.33      185.87      5.24 o 
   2  12   2       12.69       12.96      1.30 o 
   3  12   2        8.55        6.98      1.10 o 
   4  12   2       23.58       23.00      1.84 o 
   5  12   2        0.22       -1.45      0.97 o 
  -7  13   2        4.26        6.47      2.10 o 
  -6  13   2       94.24       93.85      5.29 o 
  -5  13   2        6.52        7.67      1.76 o 
  -4  13   2      197.90      191.62      5.43 o 
  -3  13   2      142.05      141.24      3.18 o 
  -2  13   2       21.32       25.12      1.03 o 
  -1  13   2        1.66        2.05      1.19 o 
   0  13   2       10.48       11.92      0.91 o 
   1  13   2       30.65       25.51      1.50 o 
   2  13   2       19.63       22.07      1.58 o 
   3  13   2        0.05        0.56      0.88 o 
   4  13   2        2.64        1.99      1.13 o 
   5  13   2        0.07       -1.60      1.53 o 
  -6  14   2       18.73       14.27      2.40 o 
  -5  14   2        1.49        1.65      1.44 o 
  -4  14   2       25.81       21.88      2.17 o 
  -3  14   2      270.60      284.41      6.54 o 
  -2  14   2       15.78       13.86      0.90 o 
  -1  14   2       76.51       83.22      2.52 o 
   0  14   2        1.60        2.58      0.96 o 
   1  14   2        0.96        0.56      1.05 o 
   2  14   2        8.67       11.42      1.36 o 
   3  14   2       14.23       14.61      1.59 o 
   4  14   2        0.04       -1.77      1.18 o 
   5  14   2        2.61        1.59      1.58 o 
  -6  15   2        0.33       -0.35      1.49 o 
  -5  15   2        0.15       -1.38      1.22 o 
  -4  15   2        0.99        1.19      1.28 o 
  -3  15   2       35.49       41.76      2.71 o 
  -2  15   2        8.85        8.52      0.83 o 
  -1  15   2        0.00       -0.06      0.89 o 
   0  15   2        1.21        0.97      0.82 o 
   1  15   2        0.33        1.10      1.20 o 
   2  15   2        4.61        4.69      1.44 o 
   3  15   2        9.63        9.80      1.48 o 
   4  15   2        0.92       -2.08      1.39 o 
  -5  16   2        7.81        8.50      2.02 o 
  -4  16   2        0.85        0.34      1.30 o 
  -3  16   2       10.69        8.87      1.72 o 
  -2  16   2        5.59        5.32      0.82 o 
  -1  16   2       53.98       65.10      2.13 o 
   0  16   2        3.77        1.29      1.25 o 
   1  16   2        0.14        0.70      1.26 o 
   2  16   2       19.62       15.59      2.12 o 
   3  16   2        0.59       -0.64      1.29 o 
   4  16   2        0.99        0.31      1.70 o 
  -5  17   2        2.40        3.74      1.83 o 
  -4  17   2        6.54        5.63      1.78 o 
  -3  17   2       15.97       15.85      3.20 o 
  -2  17   2       11.02       12.44      1.86 o 
  -1  17   2        7.27       12.74      1.46 o 
   0  17   2        0.09       -1.16      1.14 o 
   1  17   2        0.41        1.95      1.37 o 
   2  17   2        4.82        1.97      1.44 o 
   3  17   2        5.46        1.10      1.55 o 
  -4  18   2        2.15        1.42      3.78 o 
  -3  18   2        9.13        9.57      4.21 o 
  -2  18   2       34.13       35.07      2.21 o 
  -1  18   2        3.70        4.44      1.28 o 
   0  18   2        0.11       -1.73      1.15 o 
   1  18   2        0.01       -1.68      1.12 o 
   2  18   2        0.36        1.07      1.52 o 
   3  18   2        2.38        3.92      1.84 o 
  -4  19   2        0.18       -1.40      1.56 o 
  -3  19   2        4.07        4.83      1.72 o 
  -2  19   2       35.37       39.69      3.06 o 
  -1  19   2        0.18       -1.09      1.33 o 
   0  19   2        7.35       10.89      1.96 o 
   1  19   2        1.26       -0.65      1.43 o 
   2  19   2        0.41       -0.04      1.82 o 
  -3  20   2        2.96        4.34      1.92 o 
  -2  20   2        0.15        0.89      2.33 o 
  -1  20   2        4.73        1.62      2.35 o 
   0  20   2        5.23        3.71      3.03 o 
   1  20   2        0.07        0.46      1.50 o 
  -9   1   3        0.67        1.26      1.91 o 
  -8   1   3        0.08        1.03      1.63 o 
  -7   1   3        7.78        9.12      1.29 o 
  -6   1   3        4.79        7.96      1.19 o 
  -5   1   3        0.56       -0.57      0.38 o 
  -4   1   3       15.03       13.39      0.72 o 
  -3   1   3      219.80      213.84      2.56 o 
  -2   1   3        8.49        5.84      0.62 o 
  -1   1   3     1355.23     1293.86     12.01 o 
   0   1   3      397.26      404.16      3.44 o 
   1   1   3      324.49      313.19      2.43 o 
   2   1   3       38.44       40.60      0.99 o 
   3   1   3       10.19       13.64      1.03 o 
   4   1   3       11.51        8.67      1.55 o 
   5   1   3        0.32        1.16      1.43 o 
   6   1   3        0.01        0.77      1.70 o 
  -9   2   3        2.73        3.41      2.13 o 
  -8   2   3       47.20       57.30      3.45 o 
  -7   2   3        2.06        1.75      0.97 o 
  -6   2   3       21.21       18.72      1.07 o 
  -5   2   3        5.74        4.04      0.59 o 
  -4   2   3       48.43       50.68      1.66 o 
  -3   2   3     1271.84     1249.29     10.54 o 
  -2   2   3      392.23      428.16      4.77 o 
  -1   2   3        0.22        0.06      0.23 o 
   0   2   3       47.93       56.68      0.99 o 
   1   2   3        1.55        1.25      0.31 o 
   2   2   3        2.36        1.39      0.34 o 
   3   2   3        8.26        6.98      0.93 o 
   4   2   3        4.99        4.64      1.42 o 
   5   2   3        0.41       -0.04      1.38 o 
   6   2   3        0.60        0.57      1.62 o 
  -8   3   3       30.50       33.20      6.43 o 
  -7   3   3       33.27       43.13      2.17 o 
  -6   3   3        5.39        6.88      1.08 o 
  -5   3   3        7.35        9.20      0.74 o 
  -4   3   3       19.22       21.84      0.91 o 
  -3   3   3       98.89      102.11      1.62 o 
  -2   3   3     1052.74     1047.36     10.17 o 
  -1   3   3      168.38      168.63      2.38 o 
   0   3   3      208.79      223.63      2.22 o 
   2   3   3        0.22        1.32      0.39 o 
   3   3   3       12.27       11.27      1.06 o 
   4   3   3        1.02        0.40      0.78 o 
   5   3   3        0.80       -0.36      1.28 o 
   6   3   3        4.34        1.67      2.00 o 
  -8   4   3        4.54        7.43      2.34 o 
  -7   4   3       47.65       52.80      3.10 o 
  -6   4   3        4.27        5.65      1.00 o 
  -5   4   3        2.68        3.71      0.60 o 
  -4   4   3      609.39      605.18      6.05 o 
  -3   4   3      926.70      893.50      9.34 o 
  -2   4   3       78.76       87.80      1.70 o 
  -1   4   3     1401.33     1320.74     10.51 o 
   0   4   3      215.62      220.67      2.30 o 
   1   4   3       15.01       14.43      0.57 o 
   2   4   3       13.19       11.20      0.97 o 
   3   4   3       54.36       48.64      1.86 o 
   4   4   3       19.69       19.92      1.49 o 
   5   4   3        1.75        4.20      1.58 o 
   6   4   3        6.92        6.87      1.95 o 
  -8   5   3        4.88        5.77      1.90 o 
  -7   5   3        1.48        2.89      1.09 o 
  -6   5   3       86.43       85.41      2.67 o 
  -5   5   3       74.14       69.19      1.71 o 
  -4   5   3       22.12       24.25      1.60 o 
  -3   5   3      295.13      281.42      3.34 o 
  -2   5   3      175.63      190.33      2.82 o 
  -1   5   3      171.89      179.65      3.52 o 
   0   5   3        0.16       -0.11      0.24 o 
   1   5   3      441.98      469.00      4.25 o 
   2   5   3      104.10       99.70      2.44 o 
   3   5   3       59.54       58.07      2.06 o 
   4   5   3        2.07        2.16      1.32 o 
   5   5   3        6.60        9.39      2.00 o 
   6   5   3        1.39        0.40      1.70 o 
  -8   6   3        1.27       -0.11      1.46 o 
  -7   6   3       99.15      109.42      4.36 o 
  -6   6   3        1.50        2.07      0.92 o 
  -5   6   3       52.16       49.56      1.52 o 
  -4   6   3      245.70      259.18      3.33 o 
  -3   6   3      302.12      293.52      3.52 o 
  -2   6   3      871.23      835.95      8.71 o 
  -1   6   3       83.54       85.76      1.58 o 
   0   6   3       70.66       68.51      1.36 o 
   1   6   3       10.47        9.25      0.53 o 
   2   6   3        5.41        3.38      0.75 o 
   3   6   3        1.37        3.19      0.82 o 
   4   6   3        0.16        0.93      0.89 o 
   5   6   3        0.77        1.33      1.47 o 
   6   6   3        0.15        0.89      1.74 o 
  -8   7   3        0.91        0.29      1.57 o 
  -7   7   3       80.48       73.02      3.71 o 
  -6   7   3      464.55      477.33      9.26 o 
  -5   7   3       30.44       27.93      1.85 o 
  -4   7   3      114.56      105.69      1.97 o 
  -3   7   3       21.71       16.82      0.83 o 
  -2   7   3       45.13       44.35      1.37 o 
  -1   7   3      924.49      975.60      8.48 o 
   0   7   3        0.00        0.23      0.36 o 
   1   7   3        1.37        0.12      0.34 o 
   2   7   3        0.07       -0.65      0.49 o 
   3   7   3        0.08       -0.50      0.68 o 
   4   7   3       15.24       14.85      1.53 o 
   5   7   3        0.70        0.12      1.46 o 
   6   7   3        2.62        5.42      1.92 o 
  -8   8   3        3.45        0.74      1.61 o 
  -7   8   3        2.80        3.41      3.86 o 
  -6   8   3       49.10       50.36      6.22 o 
  -5   8   3        3.03        2.72      1.07 o 
  -4   8   3       91.69       97.13      2.40 o 
  -3   8   3       12.64       13.51      0.79 o 
  -2   8   3      286.12      307.35      3.57 o 
  -1   8   3     1023.17     1083.73     11.22 o 
   0   8   3      202.57      197.46      3.05 o 
   1   8   3       15.20       13.35      0.68 o 
   2   8   3        2.85        2.17      0.77 o 
   3   8   3       36.37       30.59      1.72 o 
   4   8   3       78.95       84.21      3.13 o 
   5   8   3        7.38        8.63      1.50 o 
   6   8   3        0.24       -2.43      1.66 o 
  -8   9   3        3.11        4.20      1.78 o 
  -7   9   3        2.30        2.00      1.51 o 
  -6   9   3        7.86        5.55      1.60 o 
  -5   9   3       10.12       15.15      2.00 o 
  -4   9   3       29.47       30.29      1.23 o 
  -3   9   3        6.72        5.56      0.71 o 
  -2   9   3      114.34      101.51      1.88 o 
  -1   9   3       10.48       12.27      0.75 o 
   0   9   3      283.94      289.28      3.61 o 
   1   9   3       34.68       34.22      1.57 o 
   2   9   3       15.53       15.13      1.07 o 
   3   9   3       10.04        9.10      1.19 o 
   4   9   3        0.41        0.40      0.94 o 
   5   9   3        1.12        2.28      1.21 o 
  -8  10   3        0.04        0.63      1.67 o 
  -7  10   3       18.75       15.12      2.31 o 
  -6  10   3        0.45        1.72      1.78 o 
  -5  10   3      102.05      102.92      5.08 o 
  -4  10   3       24.29       25.36      1.19 o 
  -3  10   3       46.61       43.16      1.83 o 
  -2  10   3       11.92       11.13      0.75 o 
  -1  10   3      196.42      204.32      2.86 o 
   0  10   3      234.86      252.52      3.40 o 
   1  10   3        8.62       11.64      2.63 o 
   2  10   3        0.07        0.46      0.62 o 
   3  10   3       20.71       20.46      1.59 o 
   4  10   3       20.83       16.25      1.70 o 
   5  10   3        1.32        1.47      1.25 o 
  -7  11   3       97.09       88.81      4.27 o 
  -6  11   3       75.35       61.20      8.48 o 
  -5  11   3      102.93      106.35      9.07 o 
  -4  11   3        3.16        2.05      0.67 o 
  -3  11   3        0.25        0.96      0.53 o 
  -2  11   3       45.28       44.67      1.36 o 
  -1  11   3       75.73       74.91      2.18 o 
   0  11   3      132.80      138.44      2.55 o 
   1  11   3        0.03       -0.54      0.61 o 
   2  11   3        4.99        2.32      0.74 o 
   3  11   3        7.63        4.97      1.05 o 
   4  11   3        1.29        1.74      1.13 o 
   5  11   3        4.50        6.79      1.53 o 
  -7  12   3       17.43       13.72      2.37 o 
  -6  12   3        8.56        3.82      1.60 o 
  -5  12   3      142.64      151.80      4.94 o 
  -4  12   3        0.95       -1.09      0.72 o 
  -3  12   3       72.85       80.31      1.97 o 
  -2  12   3      426.44      438.21      5.08 o 
  -1  12   3        3.01        3.33      0.76 o 
   0  12   3        9.41        7.29      0.95 o 
   1  12   3        9.54        7.23      1.00 o 
   2  12   3        0.05        0.82      0.83 o 
   3  12   3        2.68        0.45      0.99 o 
   4  12   3        1.64        0.25      0.98 o 
   5  12   3        9.09       13.55      1.60 o 
  -7  13   3        1.44        3.80      1.77 o 
  -6  13   3       16.75       16.93      2.28 o 
  -5  13   3        5.46        5.86      1.59 o 
  -4  13   3        1.35        1.07      1.24 o 
  -3  13   3       18.05       23.89      1.25 o 
  -2  13   3       65.89       67.43      1.80 o 
  -1  13   3        0.70        1.52      0.73 o 
   0  13   3       33.67       30.30      1.59 o 
   1  13   3       25.69       27.30      3.59 o 
   2  13   3       12.97       10.82      1.33 o 
   3  13   3       16.99       12.18      1.30 o 
   4  13   3        0.37       -1.35      0.90 o 
   5  13   3        4.67        5.06      1.37 o 
  -6  14   3        8.98        8.79      2.12 o 
  -5  14   3        1.33        0.84      1.40 o 
  -4  14   3        9.71       11.30      1.83 o 
  -3  14   3       74.16       76.58      2.10 o 
  -2  14   3       12.65       14.17      1.17 o 
  -1  14   3       17.63       17.91      1.39 o 
   0  14   3       16.34       16.23      3.98 o 
   1  14   3       24.11       23.73      2.16 o 
   2  14   3       21.74       16.60      2.39 o 
   3  14   3       11.35        8.68      1.47 o 
   4  14   3        1.45        0.60      1.06 o 
  -6  15   3        0.41       -1.67      1.45 o 
  -5  15   3        3.06        3.10      3.19 o 
  -4  15   3       43.09       38.41      2.78 o 
  -3  15   3        1.36        2.38      0.84 o 
  -2  15   3        1.60        1.36      0.69 o 
  -1  15   3        0.60       -0.63      0.75 o 
   0  15   3        5.76        6.68      1.41 o 
   1  15   3       16.86       17.07      1.98 o 
   2  15   3        7.65        9.13      1.81 o 
   3  15   3        0.00       -0.55      1.62 o 
   4  15   3        0.19       -1.43      1.23 o 
  -6  16   3        0.25        2.62      4.11 o 
  -5  16   3        2.62        1.13      1.48 o 
  -4  16   3       11.44        9.75      1.83 o 
  -3  16   3       31.06       28.88      2.46 o 
  -2  16   3       14.13       16.36      1.19 o 
  -1  16   3        1.94        0.57      0.92 o 
   0  16   3        1.10        1.58      1.22 o 
   1  16   3        0.04       -1.63      1.09 o 
   2  16   3        0.19        1.33      1.72 o 
   3  16   3        3.06        3.05      1.68 o 
  -5  17   3        0.00       -0.33      1.48 o 
  -4  17   3       13.92       13.27      3.18 o 
  -3  17   3       37.08       36.41      2.71 o 
  -2  17   3        9.82       11.57      1.04 o 
  -1  17   3        3.16        2.43      1.08 o 
   0  17   3        0.04       -1.58      1.05 o 
   1  17   3        2.43        1.35      1.43 o 
   2  17   3        2.97        0.59      1.51 o 
   3  17   3        0.02       -0.51      1.47 o 
  -5  18   3        0.00        0.47      1.56 o 
  -4  18   3        0.72        1.99      1.58 o 
  -3  18   3        1.32        0.74      1.39 o 
  -2  18   3        1.28        0.13      0.74 o 
  -1  18   3        5.60        7.77      1.73 o 
   0  18   3        0.60        1.32      1.39 o 
   1  18   3        3.05        2.55      1.50 o 
   2  18   3        0.29        2.41      1.66 o 
  -4  19   3        0.44       -0.46      1.74 o 
  -3  19   3        0.18        0.72      1.43 o 
  -2  19   3        0.22        0.91      2.00 o 
  -1  19   3        0.25       -0.38      1.24 o 
   0  19   3        1.20        2.52      1.55 o 
   1  19   3        0.84        2.00      1.60 o 
  -3  20   3        0.98        4.17      1.85 o 
  -2  20   3        0.99        2.66      2.33 o 
  -1  20   3        0.00        0.84      1.18 o 
   0  20   3        0.00        0.86      1.59 o 
  -9   0   4       16.41       10.58      3.41 o 
  -8   0   4        7.31        6.09      2.44 o 
  -7   0   4        1.64        1.17      0.97 o 
  -6   0   4        0.82       -0.66      0.63 o 
  -5   0   4      301.81      300.73      5.47 o 
  -4   0   4      166.74      176.42      5.44 o 
  -3   0   4       99.89       94.13      2.17 o 
  -2   0   4      728.91      803.46     14.44 o 
  -1   0   4       59.47       87.58      1.59 o 
   0   0   4      782.88      790.10      7.98 o 
   1   0   4       96.49       98.39      1.93 o 
   2   0   4       41.57       48.90      1.20 o 
   3   0   4       37.18       42.58      3.35 o 
   4   0   4      101.21       96.78      5.48 o 
   5   0   4      100.29      100.39      6.28 o 
   6   0   4       20.58       20.54      3.91 o 
  -9   1   4       11.57       15.21      4.11 o 
  -8   1   4        4.07        4.52      1.68 o 
  -7   1   4        2.12        1.54      0.71 o 
  -6   1   4       17.86       17.04      1.05 o 
  -5   1   4      322.54      352.04      4.27 o 
  -4   1   4        0.00       -0.11      0.40 o 
  -3   1   4      911.74      923.27     17.31 o 
  -2   1   4        5.88        9.17      1.02 o 
  -1   1   4     1544.19     1452.87      9.59 o 
   0   1   4      660.96      686.13      5.02 o 
   1   1   4      193.74      197.66      1.88 o 
   2   1   4      110.78      113.68      1.45 o 
   3   1   4       10.68        9.68      1.09 o 
   4   1   4        2.70        4.58      1.53 o 
   5   1   4        2.87        1.55      1.89 o 
   6   1   4        3.44        4.15      2.13 o 
  -9   2   4       15.69       22.76      2.77 o 
  -8   2   4        2.43        3.01      1.63 o 
  -7   2   4        8.48        8.93      1.23 o 
  -6   2   4       18.78       19.26      1.09 o 
  -5   2   4       17.92       17.57      0.94 o 
  -4   2   4        2.21        2.78      0.48 o 
  -3   2   4      923.48      960.50      9.66 o 
  -2   2   4        1.87        3.16      0.46 o 
  -1   2   4      425.48      372.24      3.35 o 
   0   2   4      465.22      419.60      3.56 o 
   1   2   4     1104.75     1141.18      7.26 o 
   2   2   4        1.63        1.32      0.34 o 
   3   2   4       21.61       21.82      1.17 o 
   4   2   4       22.02       24.67      2.34 o 
   5   2   4        3.12        2.91      3.24 o 
   6   2   4        9.46       11.68      3.81 o 
  -9   3   4        8.76        6.74      3.11 o 
  -8   3   4        1.22        2.01      1.21 o 
  -7   3   4       12.66       14.21      1.42 o 
  -6   3   4        1.02        0.60      0.55 o 
  -5   3   4        0.89       -0.17      0.43 o 
  -4   3   4     1016.74     1079.44      9.63 o 
  -3   3   4      265.88      274.82      3.81 o 
  -2   3   4     1763.01     1772.84     16.60 o 
  -1   3   4        0.00        0.10      0.28 o 
   0   3   4      106.63       91.45      1.37 o 
   1   3   4      541.92      532.78      4.31 o 
   2   3   4      131.58      140.81      2.52 o 
   3   3   4        0.39       -0.85      0.57 o 
   4   3   4        2.01        3.85      1.13 o 
   5   3   4       12.48       10.43      2.11 o 
   6   3   4        2.83        2.67      1.89 o 
  -9   4   4       17.75       17.36      3.80 o 
  -8   4   4       15.30       19.25      1.83 o 
  -7   4   4        8.13        8.21      1.22 o 
  -6   4   4        9.45        8.58      0.86 o 
  -5   4   4        1.84        1.64      0.52 o 
  -4   4   4      101.94      100.45      1.85 o 
  -3   4   4      814.75      864.82      9.07 o 
  -2   4   4       42.85       47.42      1.32 o 
  -1   4   4      264.45      252.73      2.84 o 
   0   4   4       32.47       29.56      0.75 o 
   1   4   4       92.60       89.90      1.49 o 
   2   4   4       17.21       18.76      1.22 o 
   3   4   4        0.76        1.08      0.88 o 
   4   4   4       20.58       16.04      1.57 o 
   5   4   4        1.56        2.52      3.35 o 
   6   4   4        8.05        5.94      2.20 o 
  -9   5   4        6.25        8.98      3.31 o 
  -8   5   4       72.30       80.58      3.91 o 
  -7   5   4        4.28        3.22      2.02 o 
  -6   5   4       10.67       10.32      0.92 o 
  -5   5   4       78.18       74.33      1.76 o 
  -4   5   4       75.30       72.75      1.57 o 
  -3   5   4      231.52      251.94      3.67 o 
  -2   5   4      955.69     1025.28     10.40 o 
  -1   5   4      127.82      118.27      1.86 o 
   0   5   4       77.83       73.16      1.19 o 
   1   5   4       81.45       75.57      1.36 o 
   2   5   4      132.20      129.19      2.54 o 
   3   5   4       10.12        9.49      1.28 o 
   4   5   4        1.43        1.24      1.05 o 
   5   5   4        2.87        1.82      1.65 o 
  -8   6   4       34.98       33.80      2.83 o 
  -7   6   4        0.09        1.39      1.30 o 
  -6   6   4        0.42        1.39      1.31 o 
  -5   6   4       22.72       20.63      1.04 o 
  -4   6   4       70.78       72.31      1.54 o 
  -3   6   4      187.74      210.85      3.54 o 
  -2   6   4       88.76      111.60      2.40 o 
  -1   6   4       10.05        9.64      0.62 o 
   0   6   4      436.74      431.60      3.48 o 
   1   6   4       16.93       20.64      1.04 o 
   2   6   4      400.11      415.84      5.74 o 
   3   6   4       13.62       12.23      1.15 o 
   4   6   4        2.05        1.88      0.94 o 
   5   6   4        0.00        0.12      1.20 o 
  -8   7   4        5.58        7.09      1.92 o 
  -7   7   4        0.31        3.60      2.19 o 
  -6   7   4      190.54      199.18     10.82 o 
  -5   7   4       57.05       53.84      1.94 o 
  -4   7   4        6.45        7.25      0.80 o 
  -3   7   4      870.31      908.89      9.78 o 
  -2   7   4      160.98      177.20      3.04 o 
  -1   7   4      775.72      751.90      6.15 o 
   0   7   4       14.39       17.95      0.76 o 
   1   7   4       37.04       40.81      1.41 o 
   2   7   4       75.34       83.45      3.37 o 
   3   7   4       19.58       19.96      1.32 o 
   4   7   4        5.68        5.64      1.52 o 
   5   7   4        0.09       -0.38      1.24 o 
  -8   8   4        1.93        1.19      1.75 o 
  -7   8   4        1.98        2.42      1.37 o 
  -6   8   4       45.38       44.60      2.69 o 
  -5   8   4        1.30        2.51      0.74 o 
  -4   8   4       19.59       15.22      0.94 o 
  -3   8   4      114.44      122.70      2.56 o 
  -2   8   4      379.96      425.49      4.65 o 
  -1   8   4      174.12      192.11      2.35 o 
   0   8   4       11.63       17.05      0.86 o 
   1   8   4        0.38        0.00      0.49 o 
   2   8   4        0.28       -0.57      0.56 o 
   3   8   4       13.89       12.39      1.21 o 
   4   8   4       11.00        7.36      1.43 o 
   5   8   4        0.07       -0.35      1.21 o 
  -8   9   4       13.60        9.36      2.14 o 
  -7   9   4      135.23      134.02      7.40 o 
  -6   9   4       75.16       65.42      3.24 o 
  -5   9   4       22.69       21.23      1.41 o 
  -4   9   4        3.54        3.93      0.81 o 
  -3   9   4       31.36       31.20      1.38 o 
  -2   9   4      579.06      610.87      6.15 o 
  -1   9   4      147.36      151.15      2.12 o 
   0   9   4       15.48       14.79      0.84 o 
   1   9   4       10.66       12.24      0.94 o 
   2   9   4        0.12       -0.14      0.68 o 
   3   9   4       10.93       13.17      1.30 o 
   4   9   4        1.81        3.36      1.06 o 
   5   9   4        0.55       -0.04      1.22 o 
  -8  10   4        0.09       -0.95      2.24 o 
  -7  10   4       43.06       42.20      3.11 o 
  -6  10   4        0.68        1.04      1.30 o 
  -5  10   4       83.35       84.01      3.46 o 
  -4  10   4       49.01       54.30      1.65 o 
  -3  10   4       55.61       54.92      1.83 o 
  -2  10   4       19.61       23.59      1.05 o 
  -1  10   4       42.20       45.21      1.41 o 
   0  10   4       16.37       18.99      0.99 o 
   1  10   4       98.40       98.16      2.29 o 
   2  10   4        2.70        2.32      0.79 o 
   3  10   4       81.67       82.95      2.54 o 
   4  10   4        1.70        1.66      1.05 o 
   5  10   4        0.01       -1.54      1.24 o 
  -8  11   4        0.02       -0.29      1.59 o 
  -7  11   4        0.75        0.62      1.39 o 
  -6  11   4       53.70       59.82      4.26 o 
  -5  11   4       99.61       97.99      3.81 o 
  -4  11   4        4.90        3.90      0.72 o 
  -3  11   4       26.43       26.96      1.40 o 
  -2  11   4      264.61      262.25      3.64 o 
  -1  11   4        4.34        4.88      0.62 o 
   0  11   4        9.35        9.03      1.34 o 
   1  11   4        0.40       -0.80      0.67 o 
   2  11   4        9.07        6.02      0.95 o 
   3  11   4       10.28       10.20      1.28 o 
   4  11   4        5.02        4.89      1.20 o 
   5  11   4        0.00       -1.66      1.11 o 
  -7  12   4        4.46        1.16      2.31 o 
  -6  12   4        1.30        2.29      1.37 o 
  -5  12   4        1.08        2.51      1.26 o 
  -4  12   4       38.44       32.82      1.44 o 
  -3  12   4       13.11       10.67      1.15 o 
  -2  12   4        0.11        0.32      0.49 o 
  -1  12   4       30.46       28.92      1.19 o 
   0  12   4       30.57       29.67      2.09 o 
   1  12   4        3.40        3.88      1.76 o 
   2  12   4       19.17       13.77      1.35 o 
   3  12   4        0.12        1.24      0.94 o 
   4  12   4        2.19        1.89      1.14 o 
  -7  13   4        3.72        3.12      2.04 o 
  -6  13   4       14.22       11.05      2.49 o 
  -5  13   4        0.13        0.26      1.25 o 
  -4  13   4       13.43       11.27      1.06 o 
  -3  13   4       52.75       54.76      2.18 o 
  -2  13   4        1.14        0.06      0.52 o 
  -1  13   4       47.13       54.50      1.60 o 
   0  13   4       17.18       17.69      1.84 o 
   1  13   4        0.49        0.47      1.07 o 
   2  13   4        0.30       -0.19      1.17 o 
   3  13   4        3.38        1.68      1.04 o 
   4  13   4        0.60       -0.49      1.00 o 
  -7  14   4        0.01        1.08      1.64 o 
  -6  14   4        0.83       -0.63      1.30 o 
  -5  14   4        0.02        0.16      1.20 o 
  -4  14   4      100.49      107.85      3.11 o 
  -3  14   4        3.65        2.37      0.85 o 
  -2  14   4        3.87        4.56      0.94 o 
  -1  14   4        1.53        0.77      0.61 o 
   0  14   4       20.09       18.26      1.95 o 
   1  14   4        0.67       -0.16      1.35 o 
   2  14   4        3.25        0.39      1.26 o 
   3  14   4        0.02        0.05      1.10 o 
   4  14   4        1.64        0.41      1.15 o 
  -6  15   4        0.06        1.18      1.51 o 
  -5  15   4        5.77        5.04      2.87 o 
  -4  15   4       15.85       16.94      2.09 o 
  -3  15   4       11.63        9.60      1.33 o 
  -2  15   4        1.41        0.21      0.88 o 
  -1  15   4        4.73        5.75      0.89 o 
   0  15   4        3.28        1.18      1.97 o 
   1  15   4       15.66       13.47      2.07 o 
   2  15   4        0.00       -0.94      1.22 o 
   3  15   4        0.21        1.28      1.57 o 
  -6  16   4        3.65        1.59      1.72 o 
  -5  16   4        0.60        1.48      1.49 o 
  -4  16   4        2.51        2.52      1.39 o 
  -3  16   4        8.54        7.86      1.04 o 
  -2  16   4        0.39       -0.35      0.69 o 
  -1  16   4        7.94       10.97      1.39 o 
   0  16   4        4.50        4.67      2.72 o 
   1  16   4       21.75       14.11      2.13 o 
   2  16   4        0.37        0.67      1.39 o 
   3  16   4        0.81        2.55      1.79 o 
  -5  17   4        0.52        0.64      1.62 o 
  -4  17   4        3.18        3.09      1.55 o 
  -3  17   4        0.00       -0.43      0.79 o 
  -2  17   4        4.79        4.76      1.14 o 
  -1  17   4        2.44        1.98      1.04 o 
   0  17   4        4.93        6.12      1.65 o 
   1  17   4        0.82       -0.42      1.36 o 
   2  17   4        0.12        0.11      1.53 o 
  -5  18   4        9.98        8.83      2.15 o 
  -4  18   4        0.66        1.83      1.57 o 
  -3  18   4        0.46       -0.58      1.26 o 
  -2  18   4        0.66       -0.18      0.86 o 
  -1  18   4        0.70        0.63      1.07 o 
   0  18   4        4.09        6.28      2.47 o 
   1  18   4        0.04        0.01      1.42 o 
   2  18   4        0.10        0.13      1.50 o 
  -4  19   4        0.28       -2.90      2.58 o 
  -3  19   4        1.15        3.54      1.63 o 
  -2  19   4        0.17       -0.40      1.01 o 
  -1  19   4        0.03        1.74      1.19 o 
   0  19   4        2.10        1.29      1.54 o 
   1  19   4        0.12       -0.21      1.59 o 
  -2  20   4        0.56        0.47      1.75 o 
  -1  20   4        1.98        1.73      1.31 o 
  -9   1   5       18.45       17.27      2.41 o 
  -8   1   5        0.28       -1.14      0.88 o 
  -7   1   5        2.48        4.56      0.87 o 
  -6   1   5      125.17      123.44      4.29 o 
  -5   1   5      755.98      760.00      7.49 o 
  -4   1   5       47.76       46.48      1.21 o 
  -3   1   5       22.64       25.38      3.18 o 
  -2   1   5      255.22      290.52      3.93 o 
  -1   1   5     3838.16     3886.62     24.50 o 
   0   1   5      768.37      815.39      6.02 o 
   1   1   5       36.88       41.97      1.24 o 
   2   1   5        4.78        5.64      0.60 o 
   3   1   5       16.15       14.73      1.86 o 
   4   1   5       22.12       27.17      7.68 o 
   5   1   5        3.20        5.03      2.08 o 
  -9   2   5        0.11        1.09      2.27 o 
  -8   2   5        1.36        0.97      1.15 o 
  -7   2   5        6.96        6.96      0.93 o 
  -6   2   5      173.42      176.19      3.00 o 
  -5   2   5      217.70      237.68      3.32 o 
  -4   2   5        3.50        6.27      0.58 o 
  -2   2   5      285.98      300.45      4.02 o 
  -1   2   5      214.36      211.72      2.16 o 
   0   2   5       77.41       68.11      1.17 o 
   1   2   5       51.21       52.95      0.98 o 
   2   2   5       48.55       49.86      1.33 o 
   3   2   5       16.86       15.57      1.92 o 
   4   2   5      123.87      115.35      4.47 o 
   5   2   5       59.19       73.05      4.16 o 
  -9   3   5        1.26        0.69      2.53 o 
  -8   3   5        0.60        1.22      1.08 o 
  -7   3   5       94.54      102.75      2.48 o 
  -6   3   5       28.44       26.96      2.08 o 
  -5   3   5        5.29        4.79      0.64 o 
  -4   3   5      142.78      156.12      2.49 o 
  -3   3   5        9.67        8.06      0.74 o 
  -2   3   5      499.46      525.28      6.09 o 
  -1   3   5       24.41       34.08      0.90 o 
   0   3   5      895.45      913.81      6.65 o 
   1   3   5        0.00        0.04      0.34 o 
   2   3   5       90.51       85.24      2.14 o 
   3   3   5       81.59       81.66      3.40 o 
   4   3   5       11.33       14.16      2.15 o 
   5   3   5       26.77       32.19      3.00 o 
  -9   4   5        2.97        7.17      3.04 o 
  -8   4   5       28.99       27.08      2.44 o 
  -7   4   5       21.46       19.11      1.92 o 
  -6   4   5       28.50       29.37      1.29 o 
  -5   4   5       82.49       89.25      1.92 o 
  -4   4   5        4.95        5.01      0.55 o 
  -2   4   5       76.06       81.39      1.87 o 
  -1   4   5        0.72        0.39      0.30 o 
   0   4   5      337.61      368.03      3.35 o 
   1   4   5        0.04       -0.19      0.48 o 
   2   4   5        0.57        0.72      0.55 o 
   3   4   5        8.00        8.29      0.92 o 
   4   4   5       16.93       16.22      2.21 o 
   5   4   5        6.72        9.06      2.29 o 
  -9   5   5        2.51        2.18      2.63 o 
  -8   5   5       41.69       44.66      5.61 o 
  -7   5   5        9.16        7.93      1.55 o 
  -6   5   5       62.71       78.19      5.67 o 
  -5   5   5      145.80      149.51      3.15 o 
  -4   5   5      318.42      344.27      4.25 o 
  -3   5   5       33.17       34.02      1.36 o 
  -2   5   5      643.08      607.06      6.96 o 
  -1   5   5      255.60      228.75      3.08 o 
   0   5   5      246.45      245.84      2.59 o 
   1   5   5      203.23      184.74      3.42 o 
   2   5   5       44.16       41.57      1.26 o 
   3   5   5       19.96       21.75      2.26 o 
   4   5   5        0.50        0.80      1.51 o 
   5   5   5        1.43        1.74      1.82 o 
  -9   6   5        9.08       10.19      2.21 o 
  -8   6   5        0.33        1.91      1.48 o 
  -7   6   5       28.78       25.23      2.68 o 
  -6   6   5        0.50        1.15      0.71 o 
  -5   6   5       21.01       21.58      1.32 o 
  -4   6   5      213.47      248.73      3.50 o 
  -3   6   5        2.38        5.55      0.74 o 
  -2   6   5       14.84       14.98      0.95 o 
  -1   6   5       63.37       52.77      1.24 o 
   0   6   5        5.80        8.40      0.70 o 
   1   6   5       89.43       88.92      1.82 o 
   2   6   5       70.23       66.81      2.04 o 
   3   6   5       25.26       21.15      1.77 o 
   4   6   5        0.48        0.56      1.17 o 
   5   6   5        2.96        2.82      4.20 o 
  -9   7   5       10.41        9.92      3.17 o 
  -8   7   5        4.10        3.89      1.59 o 
  -7   7   5       18.85       19.50      2.12 o 
  -6   7   5        2.43        2.08      0.81 o 
  -5   7   5        2.86        2.37      0.70 o 
  -4   7   5        4.72        4.21      0.65 o 
  -3   7   5        3.29        4.61      1.23 o 
  -2   7   5       54.45       61.22      1.79 o 
  -1   7   5       32.23       32.91      0.94 o 
   0   7   5        5.28        6.10      0.54 o 
   1   7   5       94.39       97.14      2.24 o 
   2   7   5       31.94       32.01      1.52 o 
   3   7   5        4.85        2.87      0.94 o 
   4   7   5        0.00        1.15      1.20 o 
   5   7   5        0.07       -0.78      1.58 o 
  -8   8   5       25.14       25.70      4.73 o 
  -7   8   5       14.23       12.74      1.94 o 
  -6   8   5       15.72       15.15      1.77 o 
  -5   8   5        7.93        9.76      1.40 o 
  -4   8   5        5.37        5.06      1.21 o 
  -3   8   5        7.15        5.67      0.79 o 
  -2   8   5       27.49       24.12      1.22 o 
  -1   8   5        2.15        2.33      0.43 o 
   0   8   5       13.80       10.32      0.65 o 
   1   8   5       45.36       49.49      2.31 o 
   2   8   5        2.30        1.55      0.79 o 
   3   8   5        3.14        3.03      0.99 o 
   4   8   5        0.46        0.98      1.04 o 
   5   8   5        0.09        0.79      1.76 o 
  -8   9   5        1.11        2.22      1.65 o 
  -7   9   5        2.13        2.67      1.41 o 
  -6   9   5       27.55       26.68      2.28 o 
  -5   9   5       15.01       14.81      2.21 o 
  -4   9   5        1.69        2.62      0.65 o 
  -3   9   5       10.64       12.95      1.03 o 
  -2   9   5       49.02       50.99      1.76 o 
  -1   9   5       76.15       78.34      1.84 o 
   0   9   5        1.92        2.93      1.01 o 
   1   9   5       28.36       31.26      1.45 o 
   2   9   5        5.62        4.02      0.92 o 
   3   9   5        0.32        0.54      0.92 o 
   4   9   5        0.07       -1.18      0.98 o 
  -8  10   5        0.51        2.48      1.73 o 
  -7  10   5        0.62       -0.24      1.30 o 
  -6  10   5       14.46       11.69      1.86 o 
  -5  10   5        1.11        1.33      0.88 o 
  -4  10   5        0.04       -0.75      0.50 o 
  -3  10   5       10.06        8.44      0.93 o 
  -2  10   5        2.69        2.28      0.55 o 
  -1  10   5        3.35        2.89      1.36 o 
   0  10   5        5.86        4.87      0.80 o 
   1  10   5        0.06       -0.33      0.62 o 
   2  10   5        4.79        6.45      1.08 o 
   3  10   5        0.10        0.01      0.95 o 
   4  10   5        1.04        2.24      1.11 o 
  -8  11   5        5.05        7.46      2.05 o 
  -7  11   5        8.00        9.11      1.93 o 
  -6  11   5        0.12       -0.40      1.20 o 
  -5  11   5        9.73       10.10      1.03 o 
  -4  11   5       10.50       12.66      1.15 o 
  -3  11   5       11.92       11.76      1.11 o 
  -2  11   5        0.02       -0.63      0.42 o 
  -1  11   5       20.10       21.01      1.15 o 
   0  11   5        3.57        2.20      0.77 o 
   1  11   5        2.03        2.52      1.20 o 
   2  11   5       10.08        6.24      1.09 o 
   3  11   5        0.28        0.31      0.99 o 
   4  11   5        0.16        1.51      1.16 o 
  -7  12   5        0.21        0.33      1.44 o 
  -6  12   5        0.28       -0.15      1.24 o 
  -5  12   5        0.01       -0.85      0.77 o 
  -4  12   5        0.03       -0.90      0.60 o 
  -3  12   5       21.79       22.82      1.44 o 
  -2  12   5        2.41        2.83      0.85 o 
  -1  12   5        5.67        3.95      0.72 o 
   0  12   5        0.26        1.09      1.07 o 
   1  12   5        3.20        2.90      1.31 o 
   2  12   5        0.08        0.12      1.04 o 
   3  12   5        3.26        3.43      1.18 o 
   4  12   5        0.57       -0.04      1.16 o 
  -7  13   5        0.02        0.87      1.47 o 
  -6  13   5        1.04        0.57      2.14 o 
  -5  13   5        0.49        1.17      0.94 o 
  -4  13   5        1.79        1.55      0.75 o 
  -3  13   5        3.76        2.38      0.85 o 
  -2  13   5        2.09        3.15      1.14 o 
  -1  13   5        1.67        1.01      0.80 o 
   0  13   5        1.59        0.29      1.09 o 
   1  13   5       27.02       27.68      2.42 o 
   2  13   5       23.89       17.28      2.22 o 
   3  13   5        0.27       -0.77      1.17 o 
  -7  14   5        5.49        1.47      4.44 o 
  -6  14   5        0.39       -1.47      1.40 o 
  -5  14   5        1.51        1.13      1.28 o 
  -4  14   5        7.48        6.32      1.08 o 
  -3  14   5        8.29        8.73      1.35 o 
  -2  14   5        5.76        5.61      0.91 o 
  -1  14   5        0.23       -0.10      0.82 o 
   0  14   5        8.05        4.60      1.41 o 
   1  14   5        4.61        4.19      1.51 o 
   2  14   5        0.49        0.36      1.49 o 
   3  14   5        0.97        0.15      1.24 o 
  -6  15   5        0.36       -0.63      1.43 o 
  -5  15   5        4.04        0.24      1.31 o 
  -4  15   5        0.04       -0.02      0.78 o 
  -3  15   5        0.99       -0.82      0.80 o 
  -2  15   5       21.11       24.21      1.43 o 
  -1  15   5        0.03        0.59      0.91 o 
   0  15   5        1.34        0.96      0.89 o 
   1  15   5        1.71        1.21      1.41 o 
   2  15   5        2.96        4.12      1.73 o 
   3  15   5        1.86        1.34      2.25 o 
  -6  16   5        5.09        2.81      1.78 o 
  -5  16   5        0.00       -0.07      1.29 o 
  -4  16   5        5.92        7.78      1.32 o 
  -3  16   5        0.04       -0.97      0.87 o 
  -2  16   5        0.10       -0.69      0.70 o 
  -1  16   5        1.87        1.67      1.00 o 
   0  16   5        1.89        1.91      1.00 o 
   1  16   5        7.59        7.19      1.81 o 
   2  16   5        0.21       -1.29      2.49 o 
  -5  17   5        2.57        0.64      1.45 o 
  -4  17   5        1.83        2.01      1.40 o 
  -3  17   5        0.12       -0.15      0.95 o 
  -2  17   5        0.63        1.03      0.99 o 
  -1  17   5       14.63       17.18      1.74 o 
   0  17   5        6.04        8.68      1.37 o 
   1  17   5        0.36       -1.23      1.38 o 
   2  17   5        0.23        3.90      1.92 o 
  -5  18   5        3.53        4.67      1.93 o 
  -4  18   5        3.89        7.51      1.92 o 
  -3  18   5        1.42        2.26      1.13 o 
  -2  18   5        6.32        6.21      1.41 o 
  -1  18   5        6.90        7.54      1.46 o 
   0  18   5        3.63        4.92      1.41 o 
   1  18   5        0.00       -0.91      1.40 o 
  -4  19   5        0.86        1.66      1.65 o 
  -3  19   5        0.84        2.16      1.09 o 
  -2  19   5        0.55       -0.35      1.61 o 
  -1  19   5        0.01        0.86      1.21 o 
   0  19   5        1.12        5.13      1.56 o 
  -9   0   6        0.26        0.30      2.09 o 
  -8   0   6        9.12        9.97      1.65 o 
  -7   0   6      258.78      272.92      9.10 o 
  -6   0   6       85.21       78.40      3.15 o 
  -5   0   6       33.57       28.23      1.68 o 
  -4   0   6       39.57       46.25      2.83 o 
  -3   0   6       95.75       82.88      3.65 o 
  -2   0   6      218.30      213.63      5.36 o 
  -1   0   6        5.44        3.98      1.14 o 
   0   0   6       36.51       44.62      1.46 o 
   1   0   6       15.71       13.90      0.98 o 
   2   0   6       11.14       12.33      2.38 o 
   3   0   6      896.74      952.65     21.10 o 
   4   0   6        1.27       -1.47      2.18 o 
   5   0   6        1.90       -2.14      2.22 o 
  -9   1   6        0.64       -0.17      1.44 o 
  -8   1   6        3.68        2.49      0.90 o 
  -7   1   6       85.12       82.43      2.25 o 
  -6   1   6       46.50       45.99      1.79 o 
  -5   1   6       54.49       55.57      1.50 o 
  -4   1   6      485.32      474.98      5.90 o 
  -3   1   6        0.14        0.70      0.68 o 
  -2   1   6     1802.78     1932.12     18.43 o 
  -1   1   6      254.56      254.40      2.59 o 
   0   1   6       15.34       14.61      0.65 o 
   1   1   6        0.95        1.30      0.61 o 
   2   1   6       27.65       26.65      2.14 o 
   3   1   6       23.80       30.90      2.74 o 
   4   1   6        0.84        3.04      1.82 o 
   5   1   6        0.36        2.94      2.00 o 
  -9   2   6        0.33        1.42      2.44 o 
  -8   2   6       18.61       16.91      1.59 o 
  -7   2   6        0.38        0.63      0.64 o 
  -6   2   6       29.88       29.62      1.40 o 
  -5   2   6       46.90       49.80      1.43 o 
  -4   2   6       14.26       12.06      0.83 o 
  -3   2   6      552.47      612.73      7.21 o 
  -2   2   6       62.28       81.39      1.62 o 
  -1   2   6      404.72      437.81      3.86 o 
   0   2   6        0.00        0.54      0.35 o 
   1   2   6       84.67       79.61      1.92 o 
   2   2   6       18.37       19.83      1.23 o 
   3   2   6        1.40        0.65      1.44 o 
   4   2   6       42.27       51.03     12.66 o 
   5   2   6        4.81        4.91      2.08 o 
  -9   3   6        3.90        2.75      1.58 o 
  -8   3   6        3.10        3.56      1.37 o 
  -7   3   6        7.28        4.00      0.95 o 
  -6   3   6      114.68      118.56      2.43 o 
  -5   3   6      343.47      322.32      4.20 o 
  -4   3   6        0.69        0.32      0.53 o 
  -3   3   6     1549.08     1576.43     20.09 o 
  -2   3   6       58.91       67.58      1.45 o 
  -1   3   6       82.29       98.43      1.66 o 
   0   3   6      126.50      136.12      1.81 o 
   1   3   6       27.10       27.26      1.24 o 
   2   3   6      223.89      225.61      3.17 o 
   3   3   6        0.19       -0.18      1.37 o 
   4   3   6        2.09        1.68      1.74 o 
  -9   4   6        7.42        7.66      1.87 o 
  -8   4   6       21.74       20.88      2.20 o 
  -7   4   6        5.82        4.45      0.96 o 
  -6   4   6       43.26       52.17      2.01 o 
  -5   4   6       14.31       20.00      1.25 o 
  -4   4   6        9.33        8.62      0.64 o 
  -3   4   6      294.23      313.34      5.80 o 
  -2   4   6        3.67        2.68      0.58 o 
  -1   4   6       29.35       27.70      0.94 o 
   0   4   6       25.96       27.13      0.99 o 
   1   4   6       48.13       47.84      1.39 o 
   2   4   6      507.25      530.29      5.54 o 
   3   4   6        6.49        8.12      1.92 o 
   4   4   6       35.26       41.81      3.21 o 
  -9   5   6       13.20       12.26      4.87 o 
  -8   5   6       13.83       14.38      2.01 o 
  -7   5   6        2.55        2.15      1.00 o 
  -6   5   6        3.92        3.41      0.86 o 
  -5   5   6       69.49       75.29      2.25 o 
  -4   5   6       81.86       78.83      2.21 o 
  -3   5   6      141.17      131.93      2.72 o 
  -2   5   6       91.67      102.43      2.29 o 
  -1   5   6        2.60        2.78      0.45 o 
   0   5   6       98.04       84.93      1.49 o 
   1   5   6      140.22      137.12      2.37 o 
   2   5   6       65.76       61.68      1.78 o 
   3   5   6       19.27       19.19      1.77 o 
   4   5   6       15.01       23.34      2.64 o 
  -9   6   6        2.37        2.20      1.65 o 
  -8   6   6        4.02        4.27      1.47 o 
  -7   6   6        6.09        7.47      1.57 o 
  -6   6   6        0.10        0.15      0.69 o 
  -5   6   6       13.67       14.84      1.82 o 
  -4   6   6      176.87      180.87      3.71 o 
  -3   6   6      101.47      108.45      2.50 o 
  -2   6   6       56.83       63.28      1.37 o 
  -1   6   6       16.13       18.26      0.88 o 
   0   6   6       10.99       10.76      0.77 o 
   1   6   6        8.06        6.83      0.85 o 
   2   6   6       11.86       14.54      1.07 o 
   3   6   6        4.37        2.30      0.81 o 
   4   6   6        0.66       -0.67      1.58 o 
  -9   7   6        0.54        1.04      1.49 o 
  -8   7   6       18.80       20.26      3.24 o 
  -7   7   6        1.16        0.15      1.10 o 
  -6   7   6       14.18       13.00      1.64 o 
  -5   7   6        0.12        0.51      0.68 o 
  -4   7   6      677.21      694.48     17.77 o 
  -3   7   6        2.27        0.86      0.55 o 
  -2   7   6       43.01       43.16      2.70 o 
  -1   7   6       38.85       37.94      1.23 o 
   0   7   6        5.59        4.78      0.66 o 
   1   7   6      103.34      108.42      2.23 o 
   2   7   6        7.83       10.53      1.02 o 
   3   7   6        0.21        1.23      0.79 o 
   4   7   6        0.88        0.67      1.64 o 
  -9   8   6        0.60        0.93      1.69 o 
  -8   8   6        0.23       -1.31      1.71 o 
  -7   8   6        0.00       -1.25      2.21 o 
  -6   8   6       14.08       10.58      1.47 o 
  -5   8   6        0.77        0.56      0.59 o 
  -4   8   6       27.87       31.41      1.56 o 
  -3   8   6       16.35       14.72      1.09 o 
  -2   8   6       12.71       13.85      1.07 o 
  -1   8   6       17.30       18.70      1.15 o 
   0   8   6        6.27        5.96      0.72 o 
   1   8   6      107.78       96.78      2.15 o 
   2   8   6        2.68        2.21      0.81 o 
   3   8   6        0.31        1.22      0.94 o 
   4   8   6        4.40       10.58      1.81 o 
  -8   9   6        0.05       -0.84      1.15 o 
  -7   9   6        4.66        3.90      1.47 o 
  -6   9   6        0.02        0.00      0.82 o 
  -5   9   6       46.27       41.75      1.65 o 
  -4   9   6        0.18        1.25      1.00 o 
  -3   9   6       42.79       46.11      1.95 o 
  -2   9   6        6.40        7.57      0.92 o 
  -1   9   6      116.12      115.53      3.45 o 
   0   9   6      150.68      150.70      3.39 o 
   1   9   6       71.71       69.70      1.87 o 
   2   9   6       15.12       15.88      1.21 o 
   3   9   6        0.76        0.98      0.89 o 
   4   9   6        0.04       -0.28      1.31 o 
  -8  10   6        0.27        0.08      1.41 o 
  -7  10   6        1.62        3.57      1.45 o 
  -6  10   6        7.71        7.28      1.19 o 
  -5  10   6       16.48       16.79      1.35 o 
  -4  10   6        0.69        0.27      0.69 o 
  -3  10   6       15.31       13.86      1.17 o 
  -2  10   6       48.51       41.92      1.74 o 
  -1  10   6       25.23       26.07      1.25 o 
   0  10   6       50.27       50.53      2.12 o 
   1  10   6        1.84        0.98      0.85 o 
   2  10   6        2.99        4.30      0.86 o 
   3  10   6        0.25        0.41      0.83 o 
  -8  11   6        1.87        0.88      1.61 o 
  -7  11   6        0.00       -0.63      1.16 o 
  -6  11   6        0.98       -0.19      1.18 o 
  -5  11   6       63.76       64.92      2.11 o 
  -4  11   6        3.91        1.54      1.58 o 
  -3  11   6        2.74        3.42      0.82 o 
  -2  11   6        0.69        0.96      0.68 o 
  -1  11   6       41.67       44.47      1.90 o 
   0  11   6       39.53       37.70      2.40 o 
   1  11   6        4.31        5.60      1.07 o 
   2  11   6        1.36        0.51      0.81 o 
   3  11   6        5.29        8.05      1.13 o 
  -8  12   6        3.75        2.97      1.94 o 
  -7  12   6        5.39        3.16      1.66 o 
  -6  12   6        0.38        0.37      1.13 o 
  -5  12   6       13.74       13.09      1.22 o 
  -4  12   6        0.14       -0.94      0.73 o 
  -3  12   6       26.68       23.34      1.54 o 
  -2  12   6        0.01       -0.53      0.55 o 
  -1  12   6        6.90        6.10      1.01 o 
   0  12   6        6.27        5.84      1.22 o 
   1  12   6       11.64       14.42      1.62 o 
   2  12   6        0.00       -0.59      0.88 o 
   3  12   6        0.75        0.97      0.99 o 
  -7  13   6        0.13       -0.54      1.38 o 
  -6  13   6        0.65       -0.23      1.11 o 
  -5  13   6        0.47        0.57      0.82 o 
  -4  13   6       52.31       52.28      2.23 o 
  -3  13   6        0.00       -0.50      0.72 o 
  -2  13   6        0.66       -0.04      0.65 o 
  -1  13   6       17.54       12.92      1.35 o 
   0  13   6        0.17       -1.15      1.16 o 
   1  13   6        0.82        0.49      1.12 o 
   2  13   6       18.73       20.56      1.53 o 
   3  13   6        2.79        3.87      1.16 o 
  -7  14   6        2.34        0.69      1.69 o 
  -6  14   6        0.57        0.66      1.31 o 
  -5  14   6        5.44        5.74      1.24 o 
  -4  14   6       11.62       15.07      1.45 o 
  -3  14   6       17.84       14.34      1.43 o 
  -2  14   6        0.45        0.19      0.70 o 
  -1  14   6        0.07       -0.23      0.87 o 
   0  14   6        1.92       -0.61      0.94 o 
   1  14   6        0.53        2.85      1.73 o 
   2  14   6       17.00       24.33      3.75 o 
  -6  15   6       12.29       16.86      2.45 o 
  -5  15   6        1.74        1.00      1.72 o 
  -4  15   6        7.05        6.84      1.53 o 
  -3  15   6       24.52       20.47      1.66 o 
  -2  15   6       15.46       15.15      1.45 o 
  -1  15   6        7.06        6.57      1.26 o 
   0  15   6        0.32        1.45      1.07 o 
   1  15   6        4.15        5.22      1.47 o 
   2  15   6        0.77        0.94      1.44 o 
  -6  16   6       13.52       18.18      4.15 o 
  -5  16   6        0.20        1.62      1.41 o 
  -4  16   6        0.00       -0.89      0.79 o 
  -3  16   6        0.31        0.01      0.95 o 
  -2  16   6       11.53       11.22      1.43 o 
  -1  16   6        0.34        1.24      1.05 o 
   0  16   6        0.24        2.61      1.23 o 
   1  16   6        0.32        2.10      1.36 o 
  -5  17   6        6.29        8.44      2.02 o 
  -4  17   6        0.01       -1.20      0.86 o 
  -3  17   6        4.22        5.43      1.28 o 
  -2  17   6        4.79        3.10      1.14 o 
  -1  17   6        1.04        1.41      1.13 o 
   0  17   6        0.22       -0.12      1.48 o 
   1  17   6        0.01        0.49      1.34 o 
  -4  18   6        0.02        0.34      1.24 o 
  -3  18   6        0.44        0.16      1.23 o 
  -2  18   6        1.50        0.51      1.08 o 
  -1  18   6        0.32       -1.30      1.05 o 
   0  18   6        2.33        0.86      1.28 o 
  -3  19   6        1.18        0.65      1.43 o 
  -2  19   6       17.92       18.80      1.89 o 
  -9   1   7        0.00        0.35      1.81 o 
  -8   1   7        0.00        0.40      0.73 o 
  -7   1   7        0.10       -0.83      0.60 o 
  -6   1   7        6.13        7.44      0.80 o 
  -5   1   7       35.71       36.17      1.76 o 
  -4   1   7       69.19       79.57      3.28 o 
  -3   1   7       57.48       71.26      2.07 o 
  -1   1   7       36.43       37.56      1.06 o 
   0   1   7        0.01        0.81      0.41 o 
   1   1   7       83.31       85.23      2.14 o 
   2   1   7       12.01       11.56      1.92 o 
   3   1   7        1.83        0.92      1.61 o 
   4   1   7        0.55        0.27      2.02 o 
  -9   2   7        1.32        1.73      1.41 o 
  -8   2   7        0.01       -0.41      0.80 o 
  -7   2   7        1.78        2.69      0.84 o 
  -6   2   7        1.17        2.20      0.60 o 
  -5   2   7        7.99        7.64      1.20 o 
  -4   2   7        9.50        6.80      1.09 o 
  -3   2   7      133.03      136.08      3.08 o 
  -2   2   7       67.26       66.83      1.93 o 
  -1   2   7      127.41      114.49      1.73 o 
   0   2   7       32.63       33.58      1.16 o 
   1   2   7      432.23      457.37      5.58 o 
   2   2   7       27.04       31.20      2.62 o 
   3   2   7        0.35       -1.92      1.28 o 
   4   2   7        1.17       -3.52      2.45 o 
  -9   3   7       11.28       11.46      2.06 o 
  -8   3   7        2.37        2.12      0.97 o 
  -7   3   7        0.01       -0.22      0.67 o 
  -6   3   7        2.51        3.80      0.85 o 
  -5   3   7        0.43       -0.74      0.54 o 
  -4   3   7       28.30       22.51      2.66 o 
  -3   3   7       44.90       50.18      2.85 o 
  -2   3   7       40.19       42.93      1.28 o 
  -1   3   7       54.48       56.02      1.37 o 
   0   3   7        0.44        1.03      0.80 o 
   1   3   7      221.77      227.91      3.72 o 
   2   3   7       10.12        9.33      1.85 o 
   3   3   7        0.42        1.05      1.49 o 
   4   3   7        0.88        2.37      1.75 o 
  -9   4   7        5.92        6.65      1.84 o 
  -8   4   7        1.06       -0.34      1.46 o 
  -7   4   7        3.75        3.79      0.94 o 
  -6   4   7        4.82        4.40      1.34 o 
  -5   4   7      126.18      144.36      3.15 o 
  -4   4   7      553.67      567.19      8.91 o 
  -3   4   7      361.27      385.82      7.05 o 
  -2   4   7       35.75       34.64      1.37 o 
  -1   4   7       33.13       33.82      1.10 o 
   0   4   7       31.76       29.92      1.49 o 
   1   4   7       54.38       63.36      2.03 o 
   2   4   7       42.53       45.37      2.74 o 
   3   4   7        0.74        0.14      1.52 o 
   4   4   7        0.38        0.47      2.25 o 
  -9   5   7        0.83        1.25      1.41 o 
  -8   5   7        0.16        0.49      1.14 o 
  -7   5   7       11.15       13.63      1.36 o 
  -6   5   7        0.00       -0.51      0.61 o 
  -5   5   7      105.81      120.46      2.93 o 
  -4   5   7       22.22       20.68      1.32 o 
  -3   5   7        0.30       -0.19      0.85 o 
  -2   5   7        5.38        5.67      0.65 o 
  -1   5   7       18.79       18.42      0.88 o 
   0   5   7      174.51      181.23      3.14 o 
   1   5   7       53.48       56.52      3.29 o 
   2   5   7       14.40       13.17      1.11 o 
   3   5   7        1.36        0.75      1.64 o 
   4   5   7        3.01        0.21      1.79 o 
  -9   6   7        0.06       -0.93      1.98 o 
  -8   6   7        8.40        7.28      1.66 o 
  -7   6   7        4.55        7.66      1.20 o 
  -6   6   7        2.07        0.89      0.75 o 
  -5   6   7       86.66       91.22      3.28 o 
  -4   6   7        2.04        5.73      2.72 o 
  -3   6   7       44.86       33.25      1.55 o 
  -2   6   7       77.16       73.57      2.38 o 
  -1   6   7        0.07        0.18      0.48 o 
   0   6   7      681.56      679.59      7.72 o 
   1   6   7        0.02       -0.47      0.60 o 
   2   6   7        4.93        5.98      0.94 o 
   3   6   7        0.08       -0.86      1.49 o 
   4   6   7        1.85        2.20      1.92 o 
  -9   7   7        1.78       -0.24      2.50 o 
  -8   7   7        0.00       -0.18      1.27 o 
  -7   7   7        4.66        4.64      1.15 o 
  -6   7   7        7.52        6.24      1.09 o 
  -5   7   7        2.21        2.47      0.86 o 
  -4   7   7       54.13       65.73      2.56 o 
  -3   7   7        3.64        3.64      0.78 o 
  -2   7   7       18.80       15.43      1.14 o 
  -1   7   7      233.02      229.91      3.99 o 
   0   7   7      592.44      602.06      6.03 o 
   1   7   7       26.42       23.65      1.28 o 
   2   7   7        2.74        3.14      0.86 o 
   3   7   7        0.72        1.13      1.40 o 
  -9   8   7        0.72        1.20      1.53 o 
  -8   8   7        0.29        0.13      2.17 o 
  -7   8   7        2.44        1.41      1.29 o 
  -6   8   7       80.18       70.60      2.53 o 
  -5   8   7      104.99       98.22      2.84 o 
  -4   8   7        0.39        2.36      0.98 o 
  -3   8   7        0.05        0.76      0.62 o 
  -2   8   7       14.78       14.89      1.16 o 
  -1   8   7        5.86        5.70      1.33 o 
   0   8   7       13.20       17.41      1.78 o 
   1   8   7       44.78       46.84      1.66 o 
   2   8   7        6.39        8.91      1.36 o 
   3   8   7        0.60        1.69      1.23 o 
  -8   9   7        0.52       -0.48      1.28 o 
  -7   9   7        5.87        4.74      1.54 o 
  -6   9   7       35.74       39.31      2.04 o 
  -5   9   7       16.70       14.71      1.37 o 
  -4   9   7       13.53       11.98      1.55 o 
  -3   9   7       16.49       15.36      1.24 o 
  -2   9   7       13.49       13.10      1.56 o 
  -1   9   7      118.79      114.81      3.76 o 
   0   9   7       15.61       17.24      1.29 o 
   1   9   7        4.42        6.00      1.05 o 
   2   9   7        3.26        3.26      0.96 o 
   3   9   7        0.24        1.17      0.92 o 
  -8  10   7        1.15        0.23      1.77 o 
  -7  10   7        0.04        0.42      1.30 o 
  -6  10   7       14.72       11.29      1.61 o 
  -5  10   7       40.17       34.62      1.62 o 
  -4  10   7        1.74        1.33      0.79 o 
  -3  10   7       10.29        9.76      1.13 o 
  -2  10   7        4.47        4.41      1.05 o 
  -1  10   7      141.89      129.43      3.23 o 
   0  10   7        0.63        1.48      0.99 o 
   1  10   7       12.27       16.15      1.63 o 
   2  10   7        0.31        1.74      1.01 o 
   3  10   7        0.21        0.44      1.28 o 
  -8  11   7        0.41        1.29      1.59 o 
  -7  11   7        1.62       -0.04      1.37 o 
  -6  11   7       15.19       18.53      1.64 o 
  -5  11   7       13.77       12.98      1.22 o 
  -4  11   7        3.42        6.08      1.73 o 
  -3  11   7       10.64       11.45      1.25 o 
  -2  11   7       35.17       37.43      2.62 o 
  -1  11   7       98.73       96.09      2.84 o 
   0  11   7      191.84      210.83      4.50 o 
   1  11   7       26.07       27.87      1.74 o 
   2  11   7       10.15       13.88      1.49 o 
   3  11   7        0.57        1.55      1.18 o 
  -8  12   7        0.88       -0.65      1.39 o 
  -7  12   7        3.62        3.78      2.24 o 
  -6  12   7        3.97        2.48      1.65 o 
  -5  12   7       25.55       20.93      1.45 o 
  -4  12   7        6.01        3.55      1.01 o 
  -3  12   7       17.66       14.42      1.37 o 
  -2  12   7       47.29       48.81      2.19 o 
  -1  12   7       79.23       88.77      2.81 o 
   0  12   7       25.42       26.04      1.91 o 
   1  12   7       30.89       32.67      2.20 o 
   2  12   7        1.16        3.68      1.19 o 
  -7  13   7        6.70        6.95      1.96 o 
  -6  13   7        0.89        1.74      1.11 o 
  -5  13   7       15.86       12.71      1.31 o 
  -4  13   7       25.29       24.03      3.01 o 
  -3  13   7        0.31        0.05      0.87 o 
  -2  13   7       16.73       18.52      1.95 o 
  -1  13   7        1.93        2.83      1.00 o 
   0  13   7        0.03       -0.11      1.03 o 
   1  13   7       17.24       19.92      1.91 o 
   2  13   7        4.53        7.59      1.66 o 
  -7  14   7        0.01        0.08      1.54 o 
  -6  14   7        3.22        2.53      1.24 o 
  -5  14   7        2.11        1.59      0.92 o 
  -4  14   7       28.47       29.13      1.91 o 
  -3  14   7        0.06        0.27      1.08 o 
  -2  14   7        2.39        1.84      1.28 o 
  -1  14   7        0.02        2.89      1.06 o 
   0  14   7        5.07        4.52      1.31 o 
   1  14   7        3.69        7.87      2.15 o 
  -6  15   7        1.97        1.50      1.46 o 
  -5  15   7        0.00       -0.56      0.91 o 
  -4  15   7        5.80        5.89      1.96 o 
  -3  15   7        4.35        3.72      1.18 o 
  -2  15   7       31.03       35.67      2.60 o 
  -1  15   7        3.51        4.25      1.21 o 
   0  15   7        0.68       -0.48      1.12 o 
   1  15   7       27.71       35.02      2.52 o 
  -6  16   7        0.26        0.46      1.53 o 
  -5  16   7        0.89       -0.22      1.09 o 
  -4  16   7        8.85        7.93      1.46 o 
  -3  16   7        5.18        8.24      2.04 o 
  -2  16   7        3.10        1.11      2.74 o 
  -1  16   7        0.61       -0.52      1.00 o 
   0  16   7        1.46        0.64      2.13 o 
  -5  17   7        0.86        0.33      1.28 o 
  -4  17   7        9.01        6.76      1.48 o 
  -3  17   7       12.35       11.76      1.99 o 
  -2  17   7        0.42       -0.87      1.33 o 
  -1  17   7        1.14        1.18      1.14 o 
   0  17   7        0.43        1.80      1.27 o 
  -4  18   7        1.10        1.21      1.26 o 
  -3  18   7        6.48        4.73      1.73 o 
  -2  18   7        0.04       -1.07      1.45 o 
  -1  18   7        2.18        1.32      1.75 o 
  -9   0   8        5.28        3.87      2.07 o 
  -8   0   8       16.95       14.09      1.80 o 
  -7   0   8        4.76        6.90      1.30 o 
  -6   0   8       12.20       11.70      1.33 o 
  -5   0   8       62.01       55.67      3.69 o 
  -4   0   8        0.79        0.45      1.25 o 
  -3   0   8       11.42        9.20      1.82 o 
  -2   0   8       10.37        9.49      0.93 o 
  -1   0   8        5.37        2.01      0.84 o 
   0   0   8        0.05       -0.62      0.68 o 
   1   0   8        8.34        7.19      2.36 o 
   2   0   8       30.39       34.58      3.89 o 
   3   0   8        0.47       -2.63      1.88 o 
  -9   1   8        1.63        2.45      1.38 o 
  -8   1   8        0.06       -0.52      0.81 o 
  -7   1   8       17.98       18.43      1.66 o 
  -6   1   8        0.45       -0.52      0.52 o 
  -5   1   8       83.26       90.35      2.36 o 
  -4   1   8        4.88        4.00      1.15 o 
  -3   1   8      100.52      106.10      2.68 o 
  -2   1   8        0.92        2.05      0.46 o 
  -1   1   8       14.07       15.92      0.80 o 
   0   1   8        0.00       -1.07      0.71 o 
   1   1   8       37.10       41.49      4.04 o 
   2   1   8        8.30       11.40      2.04 o 
   3   1   8        0.70       -0.64      1.43 o 
  -9   2   8        8.69        6.83      1.74 o 
  -8   2   8        2.16       -0.03      1.25 o 
  -7   2   8        2.93        1.04      0.85 o 
  -6   2   8       37.92       42.41      1.87 o 
  -5   2   8       19.08       18.68      1.18 o 
  -4   2   8        0.09        1.03      0.91 o 
  -2   2   8       28.61       24.76      1.13 o 
  -1   2   8       50.66       43.95      1.23 o 
   0   2   8        3.05        3.82      0.83 o 
   1   2   8        0.65       -1.72      1.14 o 
   2   2   8        5.04        6.97      1.83 o 
   3   2   8        1.21        4.12      2.02 o 
  -9   3   8        0.44       -0.34      1.90 o 
  -8   3   8        8.90        9.04      1.29 o 
  -7   3   8        0.85        0.88      0.82 o 
  -6   3   8        0.31        0.39      1.01 o 
  -5   3   8        8.85        9.85      1.96 o 
  -4   3   8       28.98       22.79      1.41 o 
  -3   3   8        3.33        3.74      0.85 o 
  -2   3   8       64.83       68.12      1.75 o 
  -1   3   8       54.89       52.62      1.47 o 
   0   3   8       60.26       64.68      1.95 o 
   1   3   8       11.16        9.67      1.69 o 
   2   3   8       13.39       13.69      2.05 o 
   3   3   8        0.13        2.87      1.71 o 
  -9   4   8       13.18       15.97      2.27 o 
  -8   4   8       11.08       11.24      1.42 o 
  -7   4   8        1.99        1.18      0.90 o 
  -6   4   8        0.92        1.87      0.82 o 
  -5   4   8       10.95        9.51      1.41 o 
  -4   4   8        0.01       -1.00      0.67 o 
  -3   4   8        5.06        5.46      1.05 o 
  -2   4   8       68.52       62.41      1.68 o 
  -1   4   8       27.13       30.92      1.19 o 
   0   4   8        5.01        5.54      0.90 o 
   1   4   8       21.05       22.20      1.43 o 
   2   4   8       13.76       13.06      3.39 o 
   3   4   8        3.05        3.22      2.72 o 
  -9   5   8        1.31        1.86      2.44 o 
  -8   5   8        9.71       10.99      1.43 o 
  -7   5   8        2.75        2.68      1.00 o 
  -6   5   8        0.83        0.81      0.74 o 
  -5   5   8       16.88       18.10      1.76 o 
  -4   5   8        0.13       -0.36      0.69 o 
  -3   5   8      524.52      486.99      6.69 o 
  -2   5   8      101.54      107.79      2.69 o 
  -1   5   8      404.55      384.55      4.35 o 
   0   5   8       16.42       15.87      1.20 o 
   1   5   8        2.49        2.15      0.90 o 
   2   5   8        0.03       -1.07      2.14 o 
   3   5   8        1.44        3.53      1.80 o 
  -9   6   8        0.68       -1.78      1.18 o 
  -8   6   8       30.41       29.06      1.99 o 
  -7   6   8       18.41       18.84      1.59 o 
  -6   6   8       61.13       55.09      2.26 o 
  -5   6   8       35.70       39.18      1.88 o 
  -4   6   8      158.57      152.82      3.43 o 
  -3   6   8       24.01       25.34      1.61 o 
  -2   6   8      212.75      211.87      3.95 o 
  -1   6   8        0.24       -0.35      0.79 o 
   0   6   8        0.04        0.38      0.73 o 
   1   6   8        0.00       -0.48      0.79 o 
   2   6   8        0.96        3.05      1.24 o 
   3   6   8        0.04       -0.12      3.04 o 
  -9   7   8        0.06       -1.70      1.14 o 
  -8   7   8        1.36        1.06      2.87 o 
  -7   7   8        7.51        6.60      1.34 o 
  -6   7   8       19.34       14.88      1.46 o 
  -5   7   8        0.33        0.48      1.03 o 
  -4   7   8        0.29       -0.51      0.71 o 
  -3   7   8      168.80      167.15      3.58 o 
  -2   7   8       19.30       16.06      1.31 o 
  -1   7   8      507.34      530.17      9.13 o 
   0   7   8       17.94       18.36      1.93 o 
   1   7   8        0.20        1.38      0.86 o 
   2   7   8        0.40        2.16      1.06 o 
   3   7   8        0.10       -1.19      1.67 o 
  -9   8   8        1.48        0.80      1.58 o 
  -8   8   8        1.70        0.48      1.43 o 
  -7   8   8       73.42       72.35      2.82 o 
  -6   8   8        0.01       -0.49      0.83 o 
  -5   8   8        0.07       -0.40      1.01 o 
  -4   8   8        0.01        0.04      1.09 o 
  -3   8   8        2.40        2.41      0.88 o 
  -2   8   8      113.16      123.31      3.39 o 
  -1   8   8       15.65       14.23      1.73 o 
   0   8   8       56.67       52.75      2.32 o 
   1   8   8        0.34        0.71      1.06 o 
   2   8   8        0.09       -0.46      0.88 o 
  -8   9   8        0.44       -1.27      1.33 o 
  -7   9   8        4.79        5.44      1.40 o 
  -6   9   8        5.36        6.29      1.21 o 
  -5   9   8       16.50       14.65      1.45 o 
  -4   9   8        6.06        4.92      1.05 o 
  -3   9   8        2.39        1.28      1.27 o 
  -2   9   8     1619.35     1581.54     16.77 o 
  -1   9   8       68.24       69.82      3.21 o 
   0   9   8       50.12       51.80      3.06 o 
   1   9   8        6.99        6.72      1.16 o 
   2   9   8        0.70        1.03      1.03 o 
  -8  10   8        1.31        1.87      2.31 o 
  -7  10   8       69.24       68.58      2.86 o 
  -6  10   8        2.43        4.79      1.18 o 
  -5  10   8        4.30        5.87      1.16 o 
  -4  10   8        0.55        1.54      0.90 o 
  -3  10   8       51.38       54.74      2.44 o 
  -2  10   8       29.08       26.49      5.24 o 
  -1  10   8       85.93       88.46      6.14 o 
   0  10   8        0.33        1.04      1.25 o 
   1  10   8        0.69        0.10      0.89 o 
   2  10   8        1.26        0.74      1.10 o 
  -8  11   8        1.59        1.43      1.51 o 
  -7  11   8        0.04       -1.24      1.98 o 
  -6  11   8       59.64       60.53      2.32 o 
  -5  11   8        0.12       -1.27      0.85 o 
  -4  11   8       59.57       56.49      2.93 o 
  -3  11   8        5.35        4.69      1.13 o 
  -2  11   8       57.70       63.72      3.11 o 
  -1  11   8      178.59      186.48      7.92 o 
   0  11   8       36.22       37.90      3.42 o 
   1  11   8       15.08       16.44      1.64 o 
   2  11   8        3.82        5.78      1.32 o 
  -8  12   8       16.59       17.83      2.56 o 
  -7  12   8        0.73        0.94      1.35 o 
  -6  12   8       23.38       21.21      1.62 o 
  -5  12   8        0.40       -0.27      0.97 o 
  -4  12   8       16.08       15.56      1.59 o 
  -3  12   8      111.12      119.09      3.41 o 
  -2  12   8        0.00        0.14      1.50 o 
  -1  12   8        7.57        6.40      1.66 o 
   0  12   8        8.80        7.16      1.46 o 
   1  12   8        8.67        9.57      1.58 o 
  -7  13   8        0.02       -0.98      1.36 o 
  -6  13   8        0.01        0.54      0.93 o 
  -5  13   8        9.06        9.80      1.49 o 
  -4  13   8       32.78       30.47      2.17 o 
  -3  13   8      252.48      263.37      5.24 o 
  -2  13   8        7.90       10.98      1.86 o 
  -1  13   8       87.56       91.36      4.01 o 
   0  13   8       20.04       22.30      2.00 o 
   1  13   8        4.30        3.84      2.02 o 
  -7  14   8        1.40       -1.29      1.39 o 
  -6  14   8        2.99        2.56      1.07 o 
  -5  14   8        5.28        3.22      1.80 o 
  -4  14   8       17.65       19.57      2.09 o 
  -3  14   8        9.69       14.68      1.98 o 
  -2  14   8        6.58        8.38      2.67 o 
  -1  14   8       34.08       35.81      2.84 o 
   0  14   8       41.46       46.05      2.59 o 
   1  14   8        3.20        2.53      1.42 o 
  -6  15   8        1.03       -0.38      1.12 o 
  -5  15   8        2.52       -0.47      1.16 o 
  -4  15   8        0.32       -0.40      1.03 o 
  -3  15   8        0.30       -0.37      1.35 o 
  -2  15   8        1.42        0.67      1.74 o 
  -1  15   8        0.06        0.42      1.08 o 
   0  15   8        7.38        3.90      1.56 o 
  -6  16   8        0.85        2.06      1.31 o 
  -5  16   8        4.72        3.49      1.20 o 
  -4  16   8       20.08       19.39      1.89 o 
  -3  16   8        5.12        5.70      1.69 o 
  -2  16   8        1.18       -0.36      1.47 o 
  -1  16   8        0.16       -1.45      1.10 o 
  -5  17   8        0.37        1.78      1.15 o 
  -4  17   8       10.39       11.62      1.75 o 
  -3  17   8        9.44       10.89      2.10 o 
  -2  17   8        1.93        0.95      1.59 o 
  -9   1   9        0.03        0.44      1.25 o 
  -8   1   9        1.37        2.16      1.02 o 
  -7   1   9       11.52       10.41      1.30 o 
  -6   1   9        0.44        0.85      0.83 o 
  -5   1   9       68.82       73.22      3.14 o 
  -4   1   9      122.40      124.52      3.89 o 
  -3   1   9        1.40        1.19      1.64 o 
  -2   1   9        3.02        6.65      0.69 o 
  -1   1   9        0.03       -0.36      0.57 o 
   0   1   9        8.96        6.20      1.14 o 
   1   1   9       15.96       13.73      1.98 o 
   2   1   9        0.97        1.04      1.52 o 
  -9   2   9        0.03       -0.25      0.99 o 
  -8   2   9        0.05        0.55      0.95 o 
  -7   2   9        0.01       -1.15      0.77 o 
  -6   2   9       48.70       53.70      2.26 o 
  -5   2   9      605.91      596.34     10.05 o 
  -4   2   9      232.42      240.62      5.63 o 
  -3   2   9      234.15      221.41      5.27 o 
  -2   2   9        2.67        3.58      0.86 o 
  -1   2   9        2.16        2.69      0.67 o 
   0   2   9      102.07      101.57      2.50 o 
   1   2   9        0.22        1.81      1.41 o 
   2   2   9        0.02       -0.56      1.38 o 
  -9   3   9        0.07       -1.76      1.29 o 
  -8   3   9        1.31       -1.11      1.56 o 
  -7   3   9       25.83       24.17      2.45 o 
  -6   3   9       50.77       52.44      2.18 o 
  -5   3   9      288.83      289.96      8.77 o 
  -4   3   9      195.63      194.99      4.02 o 
  -3   3   9       52.14       57.72      2.72 o 
  -2   3   9       17.63       15.17      1.07 o 
  -1   3   9       25.71       21.07      1.12 o 
   0   3   9        0.25        0.47      0.76 o 
   1   3   9       12.76       13.09      2.00 o 
   2   3   9        2.86        0.66      1.42 o 
  -9   4   9        4.77        2.53      1.92 o 
  -8   4   9        0.65       -1.29      0.86 o 
  -7   4   9        0.31        0.27      1.05 o 
  -6   4   9        3.27        3.21      0.98 o 
  -5   4   9        1.05        1.44      1.19 o 
  -4   4   9      490.20      472.34      6.88 o 
  -3   4   9       13.58       13.91      1.45 o 
  -2   4   9        0.23       -0.84      0.56 o 
  -1   4   9       56.98       53.92      3.32 o 
   0   4   9       15.12       11.65      1.20 o 
   1   4   9        0.14        0.06      1.96 o 
   2   4   9        6.32        6.75      2.05 o 
  -9   5   9       11.93       12.32      2.09 o 
  -8   5   9        7.81       10.00      1.42 o 
  -7   5   9       14.52       14.42      1.47 o 
  -6   5   9        1.89        1.29      0.88 o 
  -5   5   9       84.12       85.56      5.26 o 
  -4   5   9       83.22       89.89      2.83 o 
  -3   5   9      196.52      178.35      3.80 o 
  -2   5   9       91.74       86.30      2.61 o 
  -1   5   9       15.53       16.97      1.70 o 
   0   5   9        0.29        0.92      0.85 o 
   1   5   9        2.70        3.29      1.07 o 
   2   5   9        4.75        4.04      1.84 o 
  -9   6   9        2.77        1.95      1.50 o 
  -8   6   9        1.72        0.14      1.04 o 
  -7   6   9       23.71       25.49      1.85 o 
  -6   6   9       25.29       25.84      2.62 o 
  -5   6   9        1.80        2.09      1.05 o 
  -4   6   9      357.05      347.47      5.77 o 
  -3   6   9       40.58       43.60      2.06 o 
  -2   6   9       27.53       24.44      1.61 o 
  -1   6   9       24.37       25.31      1.69 o 
   0   6   9       15.05       14.00      1.27 o 
   1   6   9       36.50       40.61      1.97 o 
   2   6   9        3.76        4.51      1.83 o 
  -9   7   9        1.71        1.74      1.45 o 
  -8   7   9        7.76        8.04      1.42 o 
  -7   7   9        0.49        1.08      1.03 o 
  -6   7   9       34.93       38.05      2.04 o 
  -5   7   9        2.54        2.42      0.98 o 
  -4   7   9      371.06      377.04     10.30 o 
  -3   7   9      394.75      392.08      6.16 o 
  -2   7   9        0.63       -0.10      0.80 o 
  -1   7   9       20.79       20.21      2.29 o 
   0   7   9        2.08        1.54      1.25 o 
   1   7   9        2.82        2.15      1.23 o 
   2   7   9       10.37       15.79      2.45 o 
  -9   8   9        6.76        5.06      1.76 o 
  -8   8   9       23.45       21.98      1.98 o 
  -7   8   9        1.17       -0.14      0.94 o 
  -6   8   9       15.80       16.61      1.77 o 
  -5   8   9        0.20        0.23      1.32 o 
  -4   8   9       72.59       71.01      2.57 o 
  -3   8   9      318.72      324.11      6.14 o 
  -2   8   9        6.46        8.90      1.72 o 
  -1   8   9       52.00       55.04      2.94 o 
   0   8   9        0.03       -1.01      0.97 o 
   1   8   9        1.12        0.46      1.41 o 
   2   8   9        3.20        5.36      3.04 o 
  -8   9   9        1.76        1.68      1.57 o 
  -7   9   9        0.30        1.14      1.03 o 
  -6   9   9       23.62       22.27      1.77 o 
  -5   9   9        4.32        3.05      1.13 o 
  -4   9   9       12.73       14.65      1.88 o 
  -3   9   9        2.14        3.45      1.13 o 
  -2   9   9        0.50        0.20      1.27 o 
  -1   9   9       28.15       25.21      2.71 o 
   0   9   9        4.59        5.39      1.57 o 
   1   9   9        0.33       -0.16      1.11 o 
  -8  10   9        2.87        2.73      1.71 o 
  -7  10   9        1.83        2.38      1.47 o 
  -6  10   9       21.02       19.75      1.53 o 
  -5  10   9        9.06        9.47      1.88 o 
  -4  10   9       19.58       14.29      1.56 o 
  -3  10   9        2.64        3.71      1.45 o 
  -2  10   9       57.73       55.85      3.08 o 
  -1  10   9       17.85       21.73      2.27 o 
   0  10   9        0.00       -0.98      1.28 o 
   1  10   9        0.01       -0.23      1.21 o 
  -8  11   9        1.17        1.73      1.65 o 
  -7  11   9        1.00        0.71      1.14 o 
  -6  11   9       13.55       13.59      1.50 o 
  -5  11   9       24.21       22.70      1.86 o 
  -4  11   9      212.20      228.38      4.87 o 
  -3  11   9       39.79       35.90      2.02 o 
  -2  11   9       42.40       40.85      2.80 o 
  -1  11   9        4.11        3.47      1.60 o 
   0  11   9        1.34        0.47      1.52 o 
   1  11   9        1.59        2.18      1.68 o 
  -7  12   9        0.03       -1.55      1.06 o 
  -6  12   9        0.05        0.64      0.91 o 
  -5  12   9        4.97        5.44      1.36 o 
  -4  12   9        9.40        7.90      1.86 o 
  -3  12   9       33.42       31.44      5.05 o 
  -2  12   9       37.11       34.58      5.33 o 
  -1  12   9        0.71        1.07      1.43 o 
   0  12   9        3.90        3.85      1.98 o 
  -7  13   9        1.84        0.99      1.45 o 
  -6  13   9        2.40        1.22      1.03 o 
  -5  13   9        0.74        0.11      1.12 o 
  -4  13   9       28.85       31.14      2.09 o 
  -3  13   9       20.51       15.96      2.71 o 
  -2  13   9        3.81        4.89      1.58 o 
  -1  13   9        0.00       -1.07      1.42 o 
   0  13   9        0.82       -1.91      1.47 o 
  -6  14   9        3.71        2.16      1.17 o 
  -5  14   9        6.45        7.81      1.59 o 
  -4  14   9        9.32       13.27      1.64 o 
  -3  14   9       13.55       13.89      2.54 o 
  -2  14   9        0.02        1.24      1.86 o 
  -1  14   9        1.59        1.56      1.63 o 
   0  14   9        5.83        4.92      2.21 o 
  -6  15   9        0.01        1.09      1.12 o 
  -5  15   9       90.06       86.24      3.38 o 
  -4  15   9        5.62        4.20      1.65 o 
  -3  15   9        4.45        1.61      1.51 o 
  -2  15   9        0.11       -1.61      1.28 o 
  -1  15   9        0.09       -0.63      1.55 o 
  -5  16   9       14.48       15.94      1.94 o 
  -4  16   9        0.51       -0.09      5.09 o 
  -3  16   9        0.11       -0.19      2.05 o 
  -2  16   9        2.28        3.50      1.74 o 
  -9   0  10        2.19        2.96      2.16 o 
  -8   0  10        1.20        1.97      1.96 o 
  -7   0  10      970.66     1003.50     21.69 o 
  -6   0  10      250.09      252.79      8.80 o 
  -5   0  10      362.93      365.25     10.62 o 
  -4   0  10       76.34       72.94      4.51 o 
  -3   0  10       44.45       39.41      3.50 o 
  -2   0  10      140.67      114.28      3.00 o 
  -1   0  10       64.93       61.18      2.95 o 
   0   0  10        7.08        6.96      2.31 o 
   1   0  10        0.64        1.40      1.99 o 
   2   0  10        0.13        0.30      2.35 o 
  -9   1  10        0.01        0.76      1.29 o 
  -8   1  10        7.16        7.63      1.73 o 
  -7   1  10       34.56       35.52      2.74 o 
  -6   1  10      112.12      101.16      3.94 o 
  -5   1  10       40.57       35.68      2.52 o 
  -4   1  10        0.32        0.57      1.19 o 
  -3   1  10        2.37        2.22      0.97 o 
  -2   1  10       54.22       42.58      1.37 o 
  -1   1  10        0.01        1.23      0.88 o 
   0   1  10       25.32       28.72      2.42 o 
   1   1  10        0.41        1.82      1.43 o 
   2   1  10        1.55        3.50      1.82 o 
  -9   2  10        1.19        1.15      1.38 o 
  -8   2  10        5.90        4.97      1.26 o 
  -7   2  10       76.36       83.12      4.87 o 
  -6   2  10      587.68      611.35     10.68 o 
  -5   2  10       25.81       30.18      2.32 o 
  -4   2  10       43.30       38.02      4.80 o 
  -3   2  10        6.81        7.70      1.23 o 
  -2   2  10        0.19        0.55      0.60 o 
  -1   2  10        9.88       11.50      1.17 o 
   0   2  10       14.58       17.11      2.07 o 
   1   2  10        1.19        0.89      1.43 o 
   2   2  10        0.56        1.20      1.62 o 
  -9   3  10       13.48       17.11      2.73 o 
  -8   3  10        9.39       11.06      1.53 o 
  -7   3  10       47.11       41.66      2.17 o 
  -6   3  10        1.60        1.57      1.86 o 
  -5   3  10        5.14        6.69      1.59 o 
  -4   3  10       62.07       57.01      2.43 o 
  -3   3  10       17.38       14.60      1.41 o 
  -2   3  10        6.69        8.30      0.99 o 
  -1   3  10      108.78      100.62      2.56 o 
   0   3  10        7.31        4.70      2.96 o 
   1   3  10        5.14        6.66      1.83 o 
  -9   4  10        6.94        7.80      1.66 o 
  -8   4  10      124.68      134.10      3.85 o 
  -7   4  10       43.20       43.17      2.21 o 
  -6   4  10      310.05      326.34     13.03 o 
  -5   4  10       34.58       34.24      2.50 o 
  -4   4  10       34.40       40.06      2.48 o 
  -3   4  10        2.90        6.19      1.17 o 
  -2   4  10        1.26        0.69      0.94 o 
  -1   4  10        7.25        4.99      0.96 o 
   0   4  10       23.81       20.47      2.55 o 
   1   4  10        0.72       -0.10      1.39 o 
  -9   5  10        1.15        0.57      1.34 o 
  -8   5  10        0.46        1.40      1.09 o 
  -7   5  10        1.03        2.01      1.29 o 
  -6   5  10       45.59       46.63      2.88 o 
  -5   5  10      277.36      262.48      5.17 o 
  -4   5  10       29.54       27.04      1.81 o 
  -3   5  10       57.90       56.58      2.31 o 
  -2   5  10       43.38       42.36      2.04 o 
  -1   5  10       11.61        7.75      1.26 o 
   0   5  10       10.80       12.46      1.54 o 
   1   5  10        9.90       11.54      2.18 o 
  -9   6  10        0.58       -2.20      1.47 o 
  -8   6  10        0.35       -0.19      1.04 o 
  -7   6  10        7.57        9.13      1.44 o 
  -6   6  10       24.44       25.98      2.34 o 
  -5   6  10      194.50      199.92      4.99 o 
  -4   6  10        2.29        2.24      1.12 o 
  -3   6  10        2.04        1.31      1.36 o 
  -2   6  10        1.17        0.85      1.18 o 
  -1   6  10        3.55        1.31      1.27 o 
   0   6  10        0.44        0.00      1.02 o 
   1   6  10        2.22        4.51      2.66 o 
  -9   7  10        1.18        0.43      1.54 o 
  -8   7  10        0.28        1.03      1.49 o 
  -7   7  10        6.15        6.85      1.70 o 
  -6   7  10        1.86       -0.71      1.17 o 
  -5   7  10        0.55        0.34      1.00 o 
  -4   7  10        7.40        5.60      1.78 o 
  -3   7  10      102.85      105.66      3.14 o 
  -2   7  10        7.06        8.44      2.33 o 
  -1   7  10        0.21       -0.52      1.76 o 
   0   7  10       15.37       13.42      1.66 o 
   1   7  10        0.04        1.08      2.40 o 
  -8   8  10       32.46       31.10      2.22 o 
  -7   8  10        4.39        4.45      1.26 o 
  -6   8  10       15.78       21.73      2.24 o 
  -5   8  10        6.09        5.50      1.25 o 
  -4   8  10        6.06        4.28      1.15 o 
  -3   8  10       47.93       49.89      2.84 o 
  -2   8  10       11.11       11.71      1.80 o 
  -1   8  10        4.67        4.92      1.53 o 
   0   8  10        2.84        1.62      1.21 o 
   1   8  10        2.08        1.33      1.72 o 
  -8   9  10        0.89        1.69      1.41 o 
  -7   9  10       16.78       17.02      1.80 o 
  -6   9  10        7.09        4.89      1.37 o 
  -5   9  10        6.15        3.59      1.34 o 
  -4   9  10       22.23       17.17      1.64 o 
  -3   9  10       78.33       82.72      2.86 o 
  -2   9  10        7.07        4.65      1.54 o 
  -1   9  10        1.40       -0.16      2.11 o 
   0   9  10        0.53        0.09      1.47 o 
  -8  10  10        1.54        2.15      1.32 o 
  -7  10  10        8.09        5.12      1.41 o 
  -6  10  10        1.63        1.01      1.11 o 
  -5  10  10        4.14        0.48      1.07 o 
  -4  10  10       96.50      103.48      3.34 o 
  -3  10  10       20.46       18.74      2.12 o 
  -2  10  10        7.30        9.53      1.86 o 
  -1  10  10        2.26       -0.73      1.31 o 
   0  10  10        2.85        1.16      1.49 o 
  -8  11  10        0.05        0.15      2.58 o 
  -7  11  10        0.14       -0.24      1.10 o 
  -6  11  10        3.04        1.37      1.85 o 
  -5  11  10        5.43        6.39      1.39 o 
  -4  11  10        0.05        0.87      1.12 o 
  -3  11  10       28.04       27.24      2.48 o 
  -2  11  10        6.86        7.11      1.76 o 
  -1  11  10        0.03       -0.21      1.32 o 
   0  11  10        0.93       -0.92      2.33 o 
  -7  12  10        1.30       -1.22      1.15 o 
  -6  12  10        2.08        3.65      1.37 o 
  -5  12  10       17.88       16.62      2.89 o 
  -4  12  10       10.84       12.24      2.92 o 
  -3  12  10       12.13       15.17      2.94 o 
  -2  12  10        4.07        5.30      1.68 o 
  -1  12  10        0.10       -1.66      1.45 o 
  -7  13  10        0.00        0.75      1.21 o 
  -6  13  10       18.11       15.67      1.97 o 
  -5  13  10        2.12        1.60      1.42 o 
  -4  13  10        7.53        9.03      1.86 o 
  -3  13  10        0.41        4.14      1.62 o 
  -2  13  10        4.57        3.21      1.76 o 
  -1  13  10        1.26       -2.30      1.54 o 
  -6  14  10        4.60        4.17      1.53 o 
  -5  14  10        5.16        6.49      1.54 o 
  -4  14  10        4.14        4.40      1.64 o 
  -3  14  10        0.91        0.44      1.75 o 
  -2  14  10        2.34        4.98      1.78 o 
  -5  15  10        0.00        1.52      1.73 o 
  -4  15  10        0.18       -0.90      1.38 o 
  -3  15  10        0.62       -0.96      1.69 o 
  -9   1  11        7.21        8.05      1.97 o 
  -8   1  11       80.39       83.03      7.11 o 
  -7   1  11        0.44        0.37      1.38 o 
  -6   1  11      112.72      108.58      4.14 o 
  -5   1  11        2.15        3.81      1.53 o 
  -4   1  11        3.77        2.10      1.29 o 
  -3   1  11       23.72       21.89      1.75 o 
  -2   1  11       90.55       84.00      2.19 o 
  -1   1  11        1.16        1.50      1.38 o 
   0   1  11        1.98        2.42      1.47 o 
   1   1  11        0.14        2.10      1.69 o 
  -9   2  11       63.06       66.83      3.75 o 
  -8   2  11      103.99      100.60      4.52 o 
  -7   2  11       44.23       45.22      3.08 o 
  -6   2  11       20.96       25.40      2.70 o 
  -5   2  11       14.46       16.32      2.05 o 
  -4   2  11        7.39        9.81      1.79 o 
  -3   2  11      115.32      101.72      3.92 o 
  -2   2  11       13.39       14.22      1.30 o 
  -1   2  11        1.78        0.91      1.11 o 
   0   2  11        0.00       -0.78      1.32 o 
   1   2  11        0.18        1.86      1.69 o 
  -9   3  11        9.57       11.45      2.19 o 
  -8   3  11        2.80        3.06      1.69 o 
  -7   3  11       17.87       15.76      2.38 o 
  -6   3  11        8.42        6.46      1.68 o 
  -5   3  11        0.71       -0.61      1.95 o 
  -4   3  11      130.00      110.82      3.32 o 
  -3   3  11       18.33       15.36      2.01 o 
  -2   3  11        1.82       -0.06      1.31 o 
  -1   3  11        4.54        4.85      1.27 o 
   0   3  11        0.78       -0.25      1.43 o 
  -9   4  11       10.50       15.62      2.42 o 
  -8   4  11       20.77       24.62      1.98 o 
  -7   4  11       68.64       70.43      3.07 o 
  -6   4  11        0.17       -0.72      1.20 o 
  -5   4  11       66.75       66.04      3.37 o 
  -4   4  11       12.99       14.71      1.87 o 
  -3   4  11       10.62        9.32      1.42 o 
  -2   4  11        0.75        0.44      1.34 o 
  -1   4  11        0.69       -0.13      1.10 o 
   0   4  11        0.00        1.34      2.07 o 
  -9   5  11       32.87       35.34      2.76 o 
  -8   5  11        4.65        5.72      1.38 o 
  -7   5  11        0.84       -0.11      0.99 o 
  -6   5  11       39.24       39.36      2.79 o 
  -5   5  11       67.50       73.66      2.90 o 
  -4   5  11        1.81       -0.33      1.05 o 
  -3   5  11       68.31       64.70      2.77 o 
  -2   5  11       15.64       11.73      1.86 o 
  -1   5  11        1.83        0.96      1.19 o 
   0   5  11        0.50        1.10      2.10 o 
  -9   6  11       24.80       23.37      2.71 o 
  -8   6  11        6.81        6.53      1.47 o 
  -7   6  11        3.72        3.99      1.23 o 
  -6   6  11        1.61        0.21      1.40 o 
  -5   6  11        0.01        0.29      1.07 o 
  -4   6  11       30.75       31.05      2.04 o 
  -3   6  11        0.80        0.67      0.99 o 
  -2   6  11        2.32        0.92      1.61 o 
  -1   6  11        3.82        0.69      1.52 o 
   0   6  11        0.07       -0.09      1.96 o 
  -8   7  11        2.35        4.55      1.37 o 
  -7   7  11        0.48       -0.18      1.02 o 
  -6   7  11        7.56        3.21      1.51 o 
  -5   7  11       85.28       87.33      4.95 o 
  -4   7  11       10.06        8.56      1.44 o 
  -3   7  11        2.00        1.99      1.44 o 
  -2   7  11        0.27       -1.78      2.22 o 
  -1   7  11        0.17        1.95      1.53 o 
   0   7  11        0.01       -2.06      1.68 o 
  -8   8  11        3.15        1.31      1.28 o 
  -7   8  11        0.17       -1.22      0.98 o 
  -6   8  11        3.40        3.10      1.54 o 
  -5   8  11       11.67       14.37      2.40 o 
  -4   8  11        0.15       -0.64      0.95 o 
  -3   8  11        0.91       -0.25      1.33 o 
  -2   8  11        0.02       -0.67      2.36 o 
  -1   8  11        0.08       -1.88      1.26 o 
   0   8  11        1.18        0.66      1.29 o 
  -8   9  11        0.23        0.74      1.47 o 
  -7   9  11        0.02       -1.16      1.17 o 
  -6   9  11        0.04       -0.87      1.07 o 
  -5   9  11        0.68        0.68      1.13 o 
  -4   9  11        4.05        5.86      1.26 o 
  -3   9  11        1.79       -1.49      1.32 o 
  -2   9  11        2.17       -0.10      1.38 o 
  -1   9  11        0.01       -0.55      1.36 o 
  -7  10  11        0.62        0.89      1.29 o 
  -6  10  11        1.85        2.97      1.29 o 
  -5  10  11        2.37        2.71      1.29 o 
  -4  10  11        3.24        3.68      1.28 o 
  -3  10  11        0.93       -1.21      1.27 o 
  -2  10  11        0.18       -0.76      1.41 o 
  -1  10  11        0.09        0.20      3.17 o 
  -7  11  11        0.40        0.09      1.19 o 
  -6  11  11        1.27       -0.27      1.21 o 
  -5  11  11       35.66       40.93      2.46 o 
  -4  11  11        1.47        4.23      1.74 o 
  -3  11  11        0.49        0.70      1.55 o 
  -2  11  11        0.44        1.84      1.68 o 
  -1  11  11        0.09       -1.20      1.43 o 
  -7  12  11        0.02       -0.81      1.19 o 
  -6  12  11        2.40        1.72      1.38 o 
  -5  12  11        0.10        0.26      1.17 o 
  -4  12  11        6.67        5.61      2.51 o 
  -3  12  11        0.19       -0.40      1.45 o 
  -2  12  11        0.15       -1.71      1.48 o 
  -6  13  11        9.44       10.72      1.83 o 
  -5  13  11       11.14       11.84      1.78 o 
  -4  13  11        0.06        0.25      2.12 o 
  -3  13  11        1.61       -0.49      1.49 o 
  -9   0  12       36.43       33.50      4.25 o 
  -8   0  12       48.58       49.77      4.77 o 
  -7   0  12       31.77       32.01      4.02 o 
  -6   0  12        3.79        4.56      2.40 o 
  -5   0  12       18.86       14.45      3.04 o 
  -4   0  12      112.09      118.87      6.43 o 
  -3   0  12       39.63       39.76      3.95 o 
  -2   0  12        1.49        2.21      1.42 o 
  -1   0  12        0.00       -0.58      1.88 o 
   0   0  12        0.73       -0.07      1.96 o 
  -9   1  12       27.85       30.94      5.79 o 
  -8   1  12       21.79       23.96      2.80 o 
  -7   1  12        5.95        4.63      2.01 o 
  -6   1  12        6.45        3.21      1.59 o 
  -5   1  12       20.18       19.90      2.33 o 
  -4   1  12       18.07       15.09      2.65 o 
  -3   1  12        8.09        5.69      1.44 o 
  -2   1  12        0.98       -0.72      1.00 o 
  -1   1  12        5.31        8.06      2.63 o 
  -9   2  12        2.07        4.35      2.84 o 
  -8   2  12       95.78       88.38      4.18 o 
  -7   2  12       52.22       51.70      5.73 o 
  -6   2  12        4.83       10.06      1.97 o 
  -5   2  12        8.04        9.00      2.22 o 
  -4   2  12        1.81        0.73      1.46 o 
  -3   2  12       14.80       13.19      1.62 o 
  -2   2  12        9.93        7.50      2.61 o 
  -1   2  12        2.63        1.12      2.01 o 
  -9   3  12        0.25        0.08      1.84 o 
  -8   3  12        0.58        3.19      2.81 o 
  -7   3  12        9.03        6.87      1.84 o 
  -6   3  12       10.13       10.03      2.08 o 
  -5   3  12        3.37        4.44      2.69 o 
  -4   3  12        5.27        3.79      1.28 o 
  -3   3  12        3.18        0.93      1.17 o 
  -2   3  12       24.91       26.31      2.54 o 
  -1   3  12        0.25        0.09      1.97 o 
  -9   4  12        3.49        7.75      2.08 o 
  -8   4  12        0.24        2.43      1.63 o 
  -7   4  12       21.22       22.41      4.96 o 
  -6   4  12       27.66       26.74      2.64 o 
  -5   4  12       56.05       62.04      3.48 o 
  -4   4  12       14.88       19.14      2.87 o 
  -3   4  12        4.44        5.81      1.40 o 
  -2   4  12        3.25        4.97      1.72 o 
  -1   4  12        0.15       -2.03      1.90 o 
  -8   5  12        0.30        1.04      1.22 o 
  -7   5  12        0.61        3.37      1.70 o 
  -6   5  12       32.23       32.40      2.76 o 
  -5   5  12       12.39        7.93      1.47 o 
  -4   5  12        0.01       -1.71      1.41 o 
  -3   5  12        2.22        4.74      2.13 o 
  -2   5  12        1.69        0.38      1.53 o 
  -1   5  12        0.41       -0.95      1.70 o 
  -8   6  12        0.01       -0.06      1.18 o 
  -7   6  12        0.08       -0.73      3.55 o 
  -6   6  12       13.52       17.17      2.34 o 
  -5   6  12       13.45       18.53      2.49 o 
  -4   6  12        5.79        7.85      1.49 o 
  -3   6  12        2.91        4.53      1.73 o 
  -2   6  12        3.84        5.39      1.85 o 
  -1   6  12       11.34       19.41      2.47 o 
  -8   7  12        0.87        1.58      1.33 o 
  -7   7  12        0.81        1.47      1.62 o 
  -6   7  12        0.86        2.04      3.08 o 
  -5   7  12       14.04       14.86      1.74 o 
  -4   7  12        0.94        1.77      1.25 o 
  -3   7  12        9.37       11.70      3.04 o 
  -2   7  12        0.01       -2.16      2.49 o 
  -1   7  12       12.78       13.64      3.08 o 
  -8   8  12        0.06       -0.47      1.17 o 
  -7   8  12        4.90       10.01      2.12 o 
  -6   8  12        4.06        6.32      1.83 o 
  -5   8  12        6.76       10.11      1.62 o 
  -4   8  12        0.15       -0.31      1.12 o 
  -3   8  12        3.92        3.35      1.83 o 
  -2   8  12        0.32        1.52      1.59 o 
  -7   9  12       24.19       22.41      2.67 o 
  -6   9  12       19.47       19.11      2.46 o 
  -5   9  12        0.10        0.51      1.15 o 
  -4   9  12        0.29       -0.85      1.60 o 
  -3   9  12        0.64       -1.09      1.70 o 
  -2   9  12        3.48        2.79      2.50 o 
  -7  10  12       14.67       15.84      3.76 o 
  -6  10  12        0.88       -0.03      1.34 o 
  -5  10  12        1.99        2.01      1.27 o 
  -4  10  12        2.44        1.90      2.67 o 
  -3  10  12        3.07        4.75      1.84 o 
  -2  10  12        4.63        6.85      2.17 o 
  -6  11  12        0.16        0.47      1.27 o 
  -5  11  12        1.58        2.47      1.65 o 
  -4  11  12        5.25        4.92      1.88 o 
  -3  11  12        0.39       -1.57      1.64 o 
  -5  12  12        6.18        6.84      2.13 o 
  -4  12  12        6.85       10.67      2.28 o 
  -8   1  13        0.90        3.91      1.81 o 
  -7   1  13        0.04       -0.20      1.46 o 
  -6   1  13        1.35        1.74      2.35 o 
  -5   1  13        8.53        6.62      1.88 o 
  -4   1  13        0.68        0.00      1.70 o 
  -3   1  13        0.30        2.24      1.68 o 
  -8   2  13        0.38        1.08      1.84 o 
  -7   2  13        2.06        2.26      1.70 o 
  -6   2  13        0.03       -0.97      1.44 o 
  -5   2  13        5.38       10.56      3.30 o 
  -4   2  13        0.91        2.15      1.55 o 
  -3   2  13        0.00       -0.47      1.52 o 
  -8   3  13        0.19        3.45      1.75 o 
  -7   3  13        1.21        0.56      3.38 o 
  -6   3  13        8.41        6.38      1.90 o 
  -5   3  13        4.46        3.18      2.45 o 
  -4   3  13        0.29       -0.18      1.24 o 
  -3   3  13        0.97       -0.75      1.55 o 
  -2   3  13        0.28       -2.07      2.53 o 
  -8   4  13        4.01        2.88      1.85 o 
  -7   4  13        9.06       12.88      2.30 o 
  -6   4  13        1.71        1.25      1.52 o 
  -5   4  13        0.19       -0.74      1.48 o 
  -4   4  13        1.85        1.11      1.24 o 
  -3   4  13        0.88        0.30      1.70 o 
  -2   4  13        5.60        4.26      3.02 o 
  -8   5  13        1.43        1.66      2.29 o 
  -7   5  13        0.89        1.17      1.58 o 
  -6   5  13        8.67        7.38      1.96 o 
  -5   5  13        0.84        1.12      1.63 o 
  -4   5  13        7.56        7.48      1.71 o 
  -3   5  13        2.64        3.07      3.29 o 
  -2   5  13        1.13       -0.20      2.81 o 
  -7   6  13        1.00       -0.29      1.54 o 
  -6   6  13        3.44        5.63      1.86 o 
  -5   6  13        2.91        2.31      1.58 o 
  -4   6  13        0.24        0.36      1.61 o 
  -3   6  13        0.38       -1.06      2.24 o 
  -7   7  13       12.51       12.54      4.05 o 
  -6   7  13        4.74        2.83      3.91 o 
  -5   7  13        0.28       -0.93      1.24 o 
  -4   7  13        0.93        0.67      1.76 o 
  -3   7  13        0.34       -2.44      1.63 o 
  -7   8  13        7.53        8.53      2.14 o 
  -6   8  13        8.95       12.30      2.29 o 
  -5   8  13        0.00        1.03      1.28 o 
  -4   8  13        0.18       -0.56      1.72 o 
  -3   8  13       11.96       19.68      4.84 o 
  -6   9  13        7.44       10.38      2.49 o 
  -5   9  13        7.11        9.82      1.81 o 
  -4   9  13        0.23       -0.28      1.87 o 
  -7   0  14       11.55       20.67      3.78 o 
  -6   0  14        4.89        4.28      2.64 o 
  -5   0  14       10.46       15.31      3.46 o 
  -4   0  14        0.03       -0.71      2.12 o 
  -7   1  14        0.40        0.25      1.61 o 
  -6   1  14        0.07       -2.08      1.39 o 
  -5   1  14        4.90        8.12      2.13 o 
  -4   1  14        3.38        6.92      3.27 o 
  -7   2  14        0.84       -2.02      1.46 o 
  -6   2  14       10.08       14.19      2.38 o 
  -5   2  14        0.37        0.90      1.86 o 
  -4   2  14        1.33       -0.18      1.58 o 
  -7   3  14        5.59        4.03      2.39 o 
  -6   3  14        4.57        8.82      2.19 o 
  -5   3  14        7.95       11.54      2.31 o 
  -4   3  14        3.01        2.31      1.83 o 
  -7   4  14        0.72       -0.36      1.61 o 
  -6   4  14       11.93       12.90      2.47 o 
  -5   4  14       10.83       16.81      2.53 o 
  -4   4  14        3.46        3.63      2.06 o 
  -6   5  14        3.02        7.46      2.14 o 
  -5   5  14        1.34        3.87      2.00 o 
  -4   5  14        0.07       -1.64      1.72 o 
  -6   6  14        0.30        1.89      1.75 o 
  -5   6  14       15.28       22.89      2.44 o 
                                                 
